# Supplementary material for: Multiple‐cumulative probabilities used to cluster and visualize transcriptomes
Source: FEBS Open Bio. 2017 Nov 13;7(12):2008–20. doi: 10.1002/2211-5463.12327 (PMC5715267; doi:10.1002/2211-5463.12327)
Supplement: Supplementary file 5 — Data S5. Data set 5 (NCBI GEO accession number GSE12736). Its detail (see Ref. [14]). [file FEB4-7-2008-s005.xls]

## Sheet: Sheet1
Additional data file 2
TargetID		Symbol	Definition	Accession	Fold_30min/noPMA	Fold_1h/noPMA	Fold_3h/noPMA	Fold_6h/noPMA	Fold_12/noPMA	Fold_24h/noPMA	Fold_48h/noPMA
GI_9506686-S		RTP801	Homo sapiens HIF-1 responsive RTP801 (RTP801), mRNA.	0	2.5134	2.3878	-1.35856	-1.65268	-1.74275	1.17147	2.60962
GI_37540070-S		KIAA1727	Homo sapiens KIAA1727 protein (KIAA1727), mRNA.	0	1.29311	1.06945	-1.00096	1.02531	-1.04472	1.22416	3.33845
GI_19923322-S		MADH6	Homo sapiens MAD, mothers against decapentaplegic homolog 6 (Drosophila) (MADH6), mRNA.	0	1.22847	1.58915	1.75578	1.08855	1.09713	2.21718	2.79019
GI_14277673-S		LMCD1	Homo sapiens LIM and cysteine-rich domains 1 (LMCD1), mRNA.	0	1.1973	1.29178	1.22568	1.16732	1.27186	2.05508	1.81205
GI_28373114-A		ATP2A3	Homo sapiens ATPase, Ca++ transporting, ubiquitous (ATP2A3), transcript variant 7, mRNA.	0	1.19248	1.03457	1.02499	1.13054	1.00287	1.8823	2.56633
GI_37595556-S		ATP1B1	Homo sapiens ATPase, Na+/K+ transporting, beta 1 polypeptide (ATP1B1), mRNA.	0	1.18265	1.05369	1.5266	1.79032	1.26584	1.22707	3.01735
GI_22050438-S		LOC116412	Homo sapiens hypothetical protein BC012365 (LOC116412), mRNA.	0	1.16096	1.45562	1.16009	-1.06578	1.47582	2.09837	2.40676
GI_31543378-S		P5326	Homo sapiens hypothetical protein p5326 (P5326), mRNA.	0	1.16077	1.23766	1.14116	1.23408	1.0519	1.56197	2.06134
GI_32698899-S		LOC200261	Homo sapiens hypothetical protein LOC200261 (LOC200261), mRNA.	0	1.1564	1.05773	1.11937	1.46418	1.50929	2.05848	1.45716
GI_4885636-S		TOM1	Homo sapiens target of myb1 (chicken) (TOM1), mRNA.	0	1.15627	1.18412	1.19877	1.02912	1.68741	2.00451	2.29937
GI_23503314-S		FLJ90798	Homo sapiens hypothetical protein FLJ90798 (FLJ90798), mRNA.	0	1.15029	1.33139	1.31805	1.07543	1.58813	2.8278	2.76955
GI_4503252-S		DAD1	Homo sapiens defender against cell death 1 (DAD1), mRNA.	0	1.14914	1.09188	1.14297	1.22391	1.35393	2.17689	1.90473
GI_33946335-S		ID2	Homo sapiens inhibitor of DNA binding 2, dominant negative helix-loop-helix protein (ID2), mRNA.	0	1.14532	-1.0604	-1.20182	-1.19278	1.0668	2.50012	3.06759
GI_37544129-S		LOC374479	Homo sapiens LOC374479 (LOC374479), mRNA.	0	1.13652	1.11125	1.04298	1.0092	1.06944	1.4293	2.30618
GI_17986259-A		MYL6	Homo sapiens myosin, light polypeptide 6, alkali, smooth muscle and non-muscle (MYL6), transcript variant 2, mRNA.	0	1.12881	1.03366	1.16592	1.51142	1.51503	2.02122	1.79002
GI_4502472-S		BTG1	Homo sapiens B-cell translocation gene 1, anti-proliferative (BTG1), mRNA.	0	1.12436	1.09645	1.07452	1.17592	1.30614	1.78302	2.99322
GI_4505670-S		PDE6D	Homo sapiens phosphodiesterase 6D, cGMP-specific, rod, delta (PDE6D), mRNA.	0	1.12277	1.12805	1.29352	1.10311	1.20666	2.02702	1.56985
GI_40288186-A					1.1223	1.00321	1.15018	1.23189	1.25222	2.61038	3.48056
GI_9943840-S		TAF12	Homo sapiens TAF12 RNA polymerase II, TATA box binding protein (TBP)-associated factor, 20kDa (TAF12), mRNA.	0	1.1199	1.20236	1.25361	1.10545	1.751	2.0466	1.92575
GI_7705267-S		FAM8A1	Homo sapiens family with sequence similarity 8, member A1 (FAM8A1), mRNA.	0	1.11718	1.21758	1.24669	1.068	1.49169	1.85053	2.18916
GI_29171756-S		NPC2	Homo sapiens Niemann-Pick disease, type C2 (NPC2), mRNA.	0	1.1161	1.16621	1.18228	1.11223	1	1.63053	2.27804
GI_4504416-S		MR1	Homo sapiens major histocompatibility complex, class I-related (MR1), mRNA.	0	1.11543	1.1487	1.20392	1.20159	1.38333	1.70821	2.09921
GI_8923696-S		FLJ20850	Homo sapiens hypothetical protein FLJ20850 (FLJ20850), mRNA.	0	1.11526	1.36939	1.24583	1.21169	1.29751	1.688	2.41894
GI_4503188-S		CYP11A1	Homo sapiens cytochrome P450, family 11, subfamily A, polypeptide 1 (CYP11A1), nuclear gene encoding mitochondrial protein, mRNA.	0	1.11394	1.06273	1.01452	1.05417	1.06892	1.29639	3.38945
GI_31543802-S		TCP11	Homo sapiens t-complex 11 (mouse) (TCP11), mRNA.	0	1.11188	1.06745	1.11057	-1.01192	1.10251	1.73445	3.26747
GI_16554567-A		CCNDBP1	Homo sapiens cyclin D-type binding-protein 1 (CCNDBP1), transcript variant 2, mRNA.	0	1.11036	-1.01149	1.10026	1.10649	1.41757	1.87678	2.03604
GI_17149840-A		FKBP1B	Homo sapiens FK506 binding protein 1B, 12.6 kDa (FKBP1B), transcript variant 1, mRNA.	0	1.10832	1.02748	1.02173	-1.10894	1.16663	2.25495	1.57773
GI_14042987-S		EMILIN2	Homo sapiens elastin microfibril interfacer 2 (EMILIN2), mRNA.	0	1.10751	1.02783	-1.15837	-1.07039	1.19056	3.11886	1.35806
GI_35250828-S		COPG	Homo sapiens coatomer protein complex, subunit gamma (COPG), mRNA.	0	1.10748	1.09196	1.18493	1.28594	1.36652	2.2497	1.97328
GI_42544237-S					1.10696	1.04422	1.08125	1.06292	1.51343	1.95971	2.06485
GI_28373079-S		SIAT9	Homo sapiens sialyltransferase 9 (CMP-NeuAc:lactosylceramide alpha-2,3-sialyltransferase; GM3 synthase) (SIAT9), mRNA.	0	1.10635	1.08595	1.89346	1.49764	1.16798	2.08725	3.57418
GI_4505048-S		LY6E	Homo sapiens lymphocyte antigen 6 complex, locus E (LY6E), mRNA.	0	1.10541	1.12667	1.22335	1.10637	1.14523	2.15439	2.60163
GI_4504788-S		ITPKA	Homo sapiens inositol 1,4,5-trisphosphate 3-kinase A (ITPKA), mRNA.	0	1.10331	1.18537	1.09997	1.25908	1.45205	1.73362	2.09127
GI_27262631-S		C11orf11	Homo sapiens chromosome 11 open reading frame 11 (C11orf11), mRNA.	0	1.10019	1.09568	1.06071	1.04775	1.66668	2.24952	3.22112
GI_19923436-S		AK3L1	Homo sapiens adenylate kinase 3 like 1 (AK3L1), mRNA.	0	1.09867	1.12242	1.19307	1.29623	1.38793	1.39746	2.16467
GI_14110380-I		M17S2	Homo sapiens membrane component, chromosome 17, surface marker 2 (ovarian carcinoma antigen CA125) (M17S2), transcript variant 3, mRNA.	0	1.09775	1.14392	1.08537	1.01749	1.58755	1.97663	2.00425
GI_32481212-S		MK-STYX	Homo sapiens map kinase phosphatase-like protein MK-STYX (MK-STYX), mRNA.	0	1.09545	1.0491	1.05518	1.01596	-1.05762	1.87966	2.3496
GI_27754203-S		MTCO1	Homo sapiens cytochrome c oxidase I (MTCO1), mRNA.	0	1.0938	1.28861	1.17566	-1.04625	-1.04556	1.31759	2.04239
GI_38045914-S		PAPPA	Homo sapiens pregnancy-associated plasma protein A (PAPPA), mRNA.	0	1.09021	1.02231	1.23285	1.09001	1.15029	1.4026	2.76928
GI_14043025-S		VAMP8	Homo sapiens vesicle-associated membrane protein 8 (endobrevin) (VAMP8), mRNA.	0	1.08926	1.13663	1.11016	-1.04892	1.1215	2.24287	2.44486
GI_42656348-S		LOC388969	Homo sapiens LOC388969 (LOC388969), mRNA.	0	1.08763	1.14663	1.1726	1.22084	1.43828	2.17696	1.97664
GI_5453624-S		CROC4	Homo sapiens transcriptional activator of the c-fos promoter (CROC4), mRNA.	0	1.0866	1.23575	1.59373	1.53498	1.20308	2.65926	5.99877
GI_6806912-S		CENTA1	Homo sapiens centaurin, alpha 1 (CENTA1), mRNA.	0	1.08639	1.03647	1.0729	1.23701	1.24285	1.97908	3.08392
GI_41281529-S					1.08272	1.15684	-1.07303	1.03015	1.51595	2.54866	2.86746
GI_4504222-S		GUSB	Homo sapiens glucuronidase, beta (GUSB), mRNA.	0	1.08218	1.0115	1.00972	-1.04146	-1.14726	1.48379	2.72912
GI_38524588-S		FLJ43070	Homo sapiens FLJ43070 protein (FLJ43070), mRNA.	0	1.08103	-1.01057	1.22802	1.77516	1.32081	1.67791	2.55884
GI_42658564-S		LOC402578	Homo sapiens LOC402578 (LOC402578), mRNA.	0	1.08059	1.06699	-1.06882	1.14814	1.69795	2.61481	2.48186
GI_31342405-S		LOC162427	Homo sapiens hypothetical protein LOC162427 (LOC162427), mRNA.	0	1.08006	1.13234	1.04131	1.31912	1.70415	1.98497	2.5313
GI_4885062-S		ALDOC	Homo sapiens aldolase C, fructose-bisphosphate (ALDOC), mRNA.	0	1.07943	1.08937	1.15246	1.0779	-1.17617	1.26292	2.13049
GI_21389372-S		FLJ25359	Homo sapiens hypothetical protein FLJ25359 (FLJ25359), mRNA.	0	1.07774	1.05205	-1.00716	1.05465	1.01918	1.04467	2.24985
GI_13775195-S		PP1057	Homo sapiens hypothetical protein PP1057 (PP1057), mRNA.	0	1.07632	1.01816	1.05816	1.16603	1.51889	2.83196	8.44263
GI_17999523-S		ACRBP	Homo sapiens acrosin binding protein (ACRBP), mRNA.	0	1.07423	1.04786	1.1295	1.29643	1.15432	2.56277	5.20327
GI_21464106-A		F11R	Homo sapiens F11 receptor (F11R), transcript variant 2, mRNA.	0	1.07377	1.0189	1.17612	1.45307	1.27521	2.0856	2.36841
GI_9945438-S		PNUTL1	Homo sapiens peanut-like 1 (Drosophila) (PNUTL1), mRNA.	0	1.07206	1.04715	-1.0946	-1.06635	1.09518	1.4248	2.07663
GI_8051612-I		KDELR3	Homo sapiens KDEL (Lys-Asp-Glu-Leu) endoplasmic reticulum protein retention receptor 3 (KDELR3), transcript variant 1, mRNA.	0	1.07193	1.03974	-1.01883	-1.01654	1.19718	2.72818	3.4663
GI_9506604-S		FLJ10156	Homo sapiens hypothetical protein FLJ10156 (FLJ10156), mRNA.	0	1.07025	1.05153	1.04639	1.16334	1.60843	1.93294	2.41004
GI_8051610-A		KDELR3	Homo sapiens KDEL (Lys-Asp-Glu-Leu) endoplasmic reticulum protein retention receptor 3 (KDELR3), transcript variant 2, mRNA.	0	1.06954	1.09942	1.13769	1.02099	1.3352	3.35308	4.15937
GI_38372936-A		BC-2	Homo sapiens putative breast adenocarcinoma marker (32kD) (BC-2), transcript variant 1, mRNA.	0	1.06941	1.0873	1.10494	1.12466	1.31783	2.06366	2.13939
GI_41327755-S					1.06863	1.04671	1.08043	1.1121	1.07099	1.80739	2.3574
GI_13325060-S		ACTR1B	Homo sapiens ARP1 actin-related protein 1 homolog B, centractin beta (yeast) (ACTR1B), mRNA.	0	1.0672	-1.00217	1.08597	1.10445	1.19426	1.9244	2.24517
GI_4557324-S		APOE	Homo sapiens apolipoprotein E (APOE), mRNA.	0	1.06618	1.21326	1.17006	1.11059	1.01289	1.33309	2.75028
GI_13435401-S		CCL7	Homo sapiens chemokine (C-C motif) ligand 7 (CCL7), mRNA.	0	1.06516	1.0425	1.00685	1.11374	1.12734	1.52616	2.05845
GI_13376610-S		FLJ14299	Homo sapiens hypothetical protein FLJ14299 (FLJ14299), mRNA.	0	1.06423	-1.01643	-1.07131	1.01008	1.45521	1.80476	2.34361
GI_22749342-S		DKFZp761G0122	Homo sapiens hypothetical protein DKFZp761G0122 (DKFZp761G0122), mRNA.	0	1.06409	1.05528	1.10529	1.28936	1.68986	2.29298	2.7655
GI_13449264-S		KIAA1608	Homo sapiens KIAA1608 protein (KIAA1608), mRNA.	0	1.06273	1.02519	1.24595	1.07126	-1.04854	1.28714	2.55451
GI_33667066-S		HCST	Homo sapiens hematopoietic cell signal transducer (HCST), mRNA.	0	1.06224	1.03784	1.0616	1.12205	1.3657	2.82084	5.65352
GI_14110374-A		M17S2	Homo sapiens membrane component, chromosome 17, surface marker 2 (ovarian carcinoma antigen CA125) (M17S2), transcript variant 1, mRNA.	0	1.06136	-1.00797	1.07457	1.02468	1.53521	2.04135	2.11778
GI_16905523-S		CES1	Homo sapiens carboxylesterase 1 (monocyte/macrophage serine esterase 1) (CES1), mRNA.	0	1.06105	1.01258	1.05395	1.10397	1.10426	1.58318	2.10405
GI_7382490-S		LCP1	Homo sapiens lymphocyte cytosolic protein 1 (L-plastin) (LCP1), mRNA.	0	1.05938	1.02796	1.2059	1.21778	1.15122	2.05126	2.41586
GI_19923329-S		CTDSP2	Homo sapiens CTD (carboxy-terminal domain, RNA polymerase II, polypeptide A) small phosphatase 2 (CTDSP2), mRNA.	0	1.0574	1.06066	-1.07757	1.01743	1.18192	1.61988	2.0944
GI_7661615-S		DKFZP564K1964	Homo sapiens DKFZP564K1964 protein (DKFZP564K1964), mRNA.	0	1.05698	1.16461	1.17241	1.08069	1.23452	2.93844	3.95204
GI_5031770-S		DNAJC4	Homo sapiens DnaJ (Hsp40) homolog, subfamily C, member 4 (DNAJC4), mRNA.	0	1.05688	1.071	1.11966	1.07233	1.28385	2.15348	1.73326
GI_45593139-S					1.0554	1.06737	1.1227	1.56107	1.51074	2.02406	2.69307
GI_31341960-S		TIP39	Homo sapiens tuberoinfundibular 39 residue protein precursor (TIP39), mRNA.	0	1.05497	1.01315	1.00639	1.09194	1.0419	1.74343	3.15214
GI_28376644-S		MGC10500	Homo sapiens hypothetical protein MGC10500 (MGC10500), mRNA.	0	1.05382	1.03218	1.02135	-1.1019	1.12494	1.85304	3.10472
GI_30410789-A		N33	Homo sapiens Putative prostate cancer tumor suppressor (N33), transcript variant 2, mRNA.	0	1.05266	-1.00022	1.18599	1.38877	1.66339	2.10967	2.3238
GI_7019334-S		C11orf9	Homo sapiens chromosome 11 open reading frame 9 (C11orf9), mRNA.	0	1.05011	1.04969	1.03179	1.4314	1.50106	2.61234	2.83387
GI_5453799-S		NRGN	Homo sapiens neurogranin (protein kinase C substrate, RC3) (NRGN), mRNA.	0	1.04742	1.06308	-1.00048	-1.11043	1.01666	1.50299	2.87824
GI_37059786-S		HCLS1	Homo sapiens hematopoietic cell-specific Lyn substrate 1 (HCLS1), mRNA.	0	1.04456	1.07032	1.27756	1.19173	1.04315	1.55842	3.7298
GI_34147536-S		GRCC10	Homo sapiens likely ortholog of mouse gene rich cluster, C10 gene (GRCC10), mRNA.	0	1.04451	1.19487	1.30983	1.26602	1.29786	3.17503	4.12674
GI_13124890-S		GALNT1	Homo sapiens UDP-N-acetyl-alpha-D-galactosamine:polypeptide N-acetylgalactosaminyltransferase 1 (GalNAc-T1) (GALNT1), mRNA.	0	1.04434	-1.05893	1.1735	1.16102	1.15745	1.24407	2.01516
GI_6006009-S		ITGA2B	Homo sapiens integrin, alpha 2b (platelet glycoprotein IIb of IIb/IIIa complex, antigen CD41B) (ITGA2B), mRNA.	0	1.044	1.00291	1.0562	1.07112	-1.06983	1.01719	3.01209
GI_10947033-S		MXD4	Homo sapiens MAX dimerization protein 4 (MXD4), mRNA.	0	1.04292	1.09429	-1.14127	-1.12785	1.02933	1.75408	2.23097
GI_7662137-S		SDC3	Homo sapiens syndecan 3 (N-syndecan) (SDC3), mRNA.	0	1.04272	1.18769	1.60448	1.56912	1.13504	1.90786	2.79885
GI_37704380-S		B2M	Homo sapiens beta-2-microglobulin (B2M), mRNA.	0	1.04123	-1.05085	-1.13136	1.01135	1.0897	1.73441	2.2975
GI_37541022-S		KIAA0404	Homo sapiens KIAA0404 protein (KIAA0404), mRNA.	0	1.04107	1.1114	1.15953	1.13154	1.608	1.96765	2.92823
GI_4757805-S		C16orf7	Homo sapiens chromosome 16 open reading frame 7 (C16orf7), mRNA.	0	1.04056	1.01301	1.02599	1.15473	1.43485	1.65566	2.11649
GI_29171703-A		MAGED2	Homo sapiens melanoma antigen, family D, 2 (MAGED2), transcript variant 1, mRNA.	0	1.04047	-1.01811	1.0688	1.02973	-1.14669	1.70144	2.24943
GI_19923257-S		PFKFB4	Homo sapiens 6-phosphofructo-2-kinase/fructose-2,6-biphosphatase 4 (PFKFB4), mRNA.	0	1.03998	1.12542	1.62362	-1.27348	1.32199	2.01224	3.62754
GI_34452689-S		RGS16	Homo sapiens regulator of G-protein signalling 16 (RGS16), mRNA.	0	1.03938	-1.04978	-1.0005	1.09554	1.20178	2.28527	2.53205
GI_40255249-S					1.03912	-1.00157	2.1761	1.78552	1.10107	1.9502	3.77966
GI_13442997-S		DPF3	Homo sapiens D4, zinc and double PHD fingers, family 3 (DPF3), mRNA.	0	1.03885	1.00581	1.03552	1.12876	1.22141	1.55903	2.17452
GI_16554591-A		ENO3	Homo sapiens enolase 3, (beta, muscle) (ENO3), transcript variant 2, mRNA.	0	1.03647	1.09263	1.13679	1.01602	-1.128	1.56171	3.24517
GI_39725635-S					1.03624	1.02621	1.17581	1.11273	1.34462	1.79828	2.20295
GI_22202617-I		CTSL	Homo sapiens cathepsin L (CTSL), transcript variant 1, mRNA.	0	1.03614	-1.08891	1.85978	1.53078	1.30142	1.74524	4.01509
GI_4758085-S		CSRP1	Homo sapiens cysteine and glycine-rich protein 1 (CSRP1), mRNA.	0	1.03576	1.11791	1.14777	-1.139	-1.18276	3.01744	8.06984
GI_30146994-S		CR1L	Homo sapiens complement component (3b/4b) receptor 1-like (CR1L), mRNA.	0	1.03292	-1.01324	1.0925	1.3213	1.42623	1.78106	2.76701
GI_4758169-A		DMBT1	Homo sapiens deleted in malignant brain tumors 1 (DMBT1), transcript variant 1, mRNA.	0	1.0327	1.0851	-1.0392	-1.05924	1.06222	1.14291	2.03186
GI_8924175-S		PRO2521	Homo sapiens hypothetical protein PRO2521 (PRO2521), mRNA.	0	1.03127	-1.03203	1.42176	1.34322	1.21849	1.32911	2.22827
GI_24476008-S		NPD007	Homo sapiens NPD007 protein (NPD007), mRNA.	0	1.03085	1.13998	1.17709	1.13454	1.34295	1.74895	2.12745
GI_40217830-A					1.03084	1.1143	-1.0343	-1.24023	-1.08611	1.48238	3.06068
GI_34335289-S		SEC22L1	Homo sapiens SEC22 vesicle trafficking protein-like 1 (S. cerevisiae) (SEC22L1), mRNA.	0	1.03081	-1.03323	-1.0278	-1.02805	1.3952	1.63761	2.04524
GI_42716292-S					1.03059	1.04341	1.05359	1.22584	1.04152	1.43853	2.40795
GI_13259551-A		G1P3	Homo sapiens interferon, alpha-inducible protein (clone IFI-6-16) (G1P3), transcript variant 1, mRNA.	0	1.02986	1.09507	1.0819	1.06074	1.13409	3.09927	5.94035
GI_4503022-S		CPT2	Homo sapiens carnitine palmitoyltransferase II (CPT2), nuclear gene encoding mitochondrial protein, mRNA.	0	1.0294	1.11751	-1.30772	-1.13177	1.69284	2.19745	2.19624
GI_27754770-I		PCDH1	Homo sapiens protocadherin 1 (cadherin-like 1) (PCDH1), transcript variant 1, mRNA.	0	1.02916	-1.06422	-1.16112	-1.27689	-1.02876	1.42926	2.96981
GI_4757859-S		BNIP3L	Homo sapiens BCL2/adenovirus E1B 19kDa interacting protein 3-like (BNIP3L), mRNA.	0	1.02899	-1.0084	-1.02612	-1.16187	-1.04497	2.02869	2.18612
GI_7705756-S		CGI-40	Homo sapiens CGI-40 protein (CGI-40), mRNA.	0	1.02893	1.10043	1.06823	-1.14666	1.2861	2.59952	2.01242
GI_5730086-S		TCTE1L	Homo sapiens t-complex-associated-testis-expressed 1-like (TCTE1L), mRNA.	0	1.02885	-1.01489	1.03234	1.2547	1.52953	1.56257	2.28713
GI_4505120-S		MBD4	Homo sapiens methyl-CpG binding domain protein 4 (MBD4), mRNA.	0	1.02882	1.01932	-1.30051	1.24438	1.43326	1.75647	2.68164
GI_21618360-S		FXYD5	Homo sapiens FXYD domain containing ion transport regulator 5 (FXYD5), mRNA.	0	1.0287	-1.01303	1.18524	1.19694	1.22176	1.85864	2.09576
GI_6005971-S		ZNF185	Homo sapiens zinc finger protein 185 (LIM domain) (ZNF185), mRNA.	0	1.02814	1.01529	-1.04091	1.05914	-1.09232	1.35036	5.14215
GI_44680158-S		RaLP	Homo sapiens rai-like protein (RaLP), mRNA.	0	1.02802	-1.03482	1.03418	1.32187	1.72312	2.07439	2.55935
GI_20544181-S		WDR13	Homo sapiens WD repeat domain 13 (WDR13), mRNA.	0	1.02699	1.08092	1.17008	1.26049	1.52534	1.8782	2.08176
GI_27734743-S		FLJ40504	Homo sapiens hypothetical protein FLJ40504 (FLJ40504), mRNA.	0	1.02689	-1.00529	1.50956	1.32703	1.4018	2.50639	3.16836
GI_34147633-S		SLC12A4	Homo sapiens solute carrier family 12 (potassium/chloride transporters), member 4 (SLC12A4), mRNA.	0	1.02655	1.08795	1.1949	1.46943	1.28196	2.03109	2.41297
GI_15451888-I		GAD1	Homo sapiens glutamate decarboxylase 1 (brain, 67kDa) (GAD1), transcript variant GAD25, mRNA.	0	1.02645	1.01288	-1.01751	-1.32509	-1.48353	2.10771	3.68638
GI_42656463-S		LOC401002	Homo sapiens similar to Single-stranded DNA-binding protein, isoform b (LOC401002), mRNA.	0	1.02581	-1.02236	-1.01086	1.04354	1.25655	2.1006	1.54127
GI_4507170-S		SPARC	Homo sapiens secreted protein, acidic, cysteine-rich (osteonectin) (SPARC), mRNA.	0	1.0255	-1.04762	1.14635	1.08433	1.05155	1.92129	9.10327
GI_31543809-S		TIE	Homo sapiens tyrosine kinase with immunoglobulin and epidermal growth factor homology domains (TIE), mRNA.	0	1.02527	1.05443	1.05653	1.09534	1.38521	3.36434	7.43512
GI_32307143-S		PLOD	Homo sapiens procollagen-lysine, 2-oxoglutarate 5-dioxygenase (lysine hydroxylase, Ehlers-Danlos syndrome type VI) (PLOD), mRNA.	0	1.02524	1.1033	-1.05083	-1.11294	1.19669	2.10069	2.66965
GI_11545913-S		XYLT2	Homo sapiens xylosyltransferase II (XYLT2), mRNA.	0	1.02489	-1.06542	1.00288	-1.06549	-1.00096	1.43335	2.29377
GI_21314647-S		CMRF35	Homo sapiens CMRF35 leukocyte immunoglobulin-like receptor (CMRF35), mRNA.	0	1.02474	1.03176	1.06504	-1.03134	1.06138	1.33705	6.04441
GI_21464124-I		MBNL2	Homo sapiens muscleblind-like 2 (Drosophila) (MBNL2), transcript variant 1, mRNA.	0	1.02399	1.06907	1.2271	1.10814	1.52898	2.18515	2.43436
GI_12719454-A		FOLR1	Homo sapiens folate receptor 1 (adult) (FOLR1), transcript variant 8, mRNA.	0	1.02396	1.04845	-1.04308	1.00029	1.08125	2.14168	4.0601
GI_22027643-S		KLK1	Homo sapiens kallikrein 1, renal/pancreas/salivary (KLK1), mRNA.	0	1.02367	-1.016	1.07184	-1.09006	-1.07218	1.99184	3.27631
GI_32455261-A		PRDX5	Homo sapiens peroxiredoxin 5 (PRDX5), nuclear gene encoding mitochondrial protein, transcript variant 3, mRNA.	0	1.02365	1.04248	1.04143	1.07621	1.1526	2.74942	5.40016
GI_34303917-S		GPR92	Homo sapiens G protein-coupled receptor 92 (GPR92), mRNA.	0	1.02361	1.08474	1.22952	1.26635	1.60002	2.64855	2.88152
GI_40254925-S					1.0232	-1.00346	1.05003	1.19366	1.80535	2.52438	1.99027
GI_21269871-A		ACAS2	Homo sapiens acetyl-Coenzyme A synthetase 2 (ADP forming) (ACAS2), transcript variant 2, mRNA.	0	1.02287	-1.04361	-1.00312	-1.15767	-1.18896	1.44447	2.07795
GI_27262658-S		CSF1R	Homo sapiens colony stimulating factor 1 receptor, formerly McDonough feline sarcoma viral (v-fms) oncogene homolog (CSF1R), mRNA.	0	1.02269	-1.04685	1.13193	1.1431	1.23779	2.11532	2.61092
GI_41188450-S		LOC388727	Homo sapiens LOC388727 (LOC388727), mRNA.	0	1.02208	-1.03282	-1.05339	-1.01434	-1.09346	1.53681	2.04625
GI_20127579-S		BTBD2	Homo sapiens BTB (POZ) domain containing 2 (BTBD2), mRNA.	0	1.02183	1.19797	1.23673	1.05045	-1.00672	1.70736	2.24979
GI_27477087-S		IL18RAP	Homo sapiens interleukin 18 receptor accessory protein (IL18RAP), mRNA.	0	1.02098	-1.01641	-1.08827	-1.25776	1.24844	1.51093	2.02912
GI_34335239-S		MAGEB2	Homo sapiens melanoma antigen, family B, 2 (MAGEB2), mRNA.	0	1.02067	1.01345	1.14989	1.3154	1.54324	1.77289	2.09391
GI_28416434-A		ARFGAP1	Homo sapiens ADP-ribosylation factor GTPase activating protein 1 (ARFGAP1), transcript variant 1, mRNA.	0	1.02042	1.08083	1.26418	1.38833	1.45837	2.19734	2.46247
GI_4502010-S		AK1	Homo sapiens adenylate kinase 1 (AK1), mRNA.	0	1.02016	1.08927	1.12395	-1.18203	1.19777	3.0668	3.62248
GI_38569468-S					1.02003	-1.07343	-1.12798	1.15131	1.19758	1.78654	2.10391
GI_19528662-A		APBB3	Homo sapiens amyloid beta (A4) precursor protein-binding, family B, member 3 (APBB3), transcript variant 1, mRNA.	0	1.01997	1.01026	-1.06602	1.25442	1.54909	1.98944	2.21923
GI_34147725-A		SHC1	Homo sapiens SHC (Src homology 2 domain containing) transforming protein 1 (SHC1), mRNA.	0	1.01907	1.01641	1.09296	1.29346	1.75958	2.11768	2.71456
GI_5597012-S		CLN2	Homo sapiens ceroid-lipofuscinosis, neuronal 2, late infantile (Jansky-Bielschowsky disease) (CLN2), mRNA.	0	1.01788	1.03238	1.12673	1.28397	1.54315	2.88951	5.63439
GI_6912525-S		NESG1	Homo sapiens nasopharyngeal epithelium specific protein 1 (NESG1), mRNA.	0	1.01785	-1.00074	1.09154	1.0345	1.00399	1.28581	2.13556
GI_4507112-S		SNCG	Homo sapiens synuclein, gamma (breast cancer-specific protein 1) (SNCG), mRNA.	0	1.01781	1.11477	1.21962	1.18881	1.09484	2.00835	2.2888
GI_21361377-S		SARDH	Homo sapiens sarcosine dehydrogenase (SARDH), mRNA.	0	1.01707	-1.03669	1.00997	-1.03409	-1.00372	1.46026	2.96988
GI_37577154-S		ATP6AP1	Homo sapiens ATPase, H+ transporting, lysosomal accessory protein 1 (ATP6AP1), mRNA.	0	1.01667	1.06877	1.0701	-1.1183	-1.14548	1.36061	2.14665
GI_6996002-S		COPA	Homo sapiens coatomer protein complex, subunit alpha (COPA), mRNA.	0	1.01667	1.10215	1.13625	1.34411	1.66103	2.15512	2.29345
GI_20070263-S		CL25084	Homo sapiens hypothetical protein CL25084 (CL25084), mRNA.	0	1.01596	-1.1029	-1.15295	-1.13448	1.55804	1.66078	2.10769
GI_33589813-S		ZYG	Homo sapiens ZYG homolog (ZYG), mRNA.	0	1.01501	1.1743	1.15781	-1.11175	1.48415	2.28668	2.23386
GI_21614532-A		PRSS21	Homo sapiens protease, serine, 21 (testisin) (PRSS21), transcript variant 3, mRNA.	0	1.0142	1.15218	1.2659	1.1243	1.13829	1.6047	2.0347
GI_34222241-S		LOC90410	Homo sapiens intraflagellar transport protein IFT20 (LOC90410), mRNA.	0	1.01318	1.05176	1.20078	1.18888	1.57111	2.02136	1.94715
GI_21361508-S		RAB4B	Homo sapiens RAB4B, member RAS oncogene family (RAB4B), mRNA.	0	1.01317	-1.00051	1.17801	1.15927	1.4202	1.89228	2.00967
GI_31543622-S		SIL1	Homo sapiens endoplasmic reticulum chaperone SIL1, homolog of yeast (SIL1), mRNA.	0	1.01249	1.08681	1.23256	1.04903	1.39349	3.31818	4.37537
GI_41327740-S					1.01195	1.11416	1.13428	1.00129	-1.04992	2.85186	3.67255
GI_24497523-A		MAP3K6	Homo sapiens mitogen-activated protein kinase kinase kinase 6 (MAP3K6), transcript variant 2, mRNA.	0	1.01179	-1.07267	1.06363	1.32558	1.56231	1.80769	2.02195
GI_19923243-S		ARHGAP1	Homo sapiens Rho GTPase activating protein 1 (ARHGAP1), mRNA.	0	1.01163	1.11078	-1.14558	1.01077	1.48537	2.09699	2.28933
GI_10092600-S		EIF4G3		0	1.0112	-1.01742	1.01978	-1.24421	1.14153	2.42547	3.00012
GI_40217610-S		DOCK6	Homo sapiens dedicator of cytokinesis 6 (DOCK6), mRNA.	0	1.01045	1.04754	1.13776	1.24534	1.42429	2.07138	1.94312
GI_37594438-S		ZNF175	Homo sapiens zinc finger protein 175 (ZNF175), mRNA.	0	1.01008	-1.04508	-1.03858	1.19028	1.90899	2.39656	2.53871
GI_32261296-S		MGC14801	Homo sapiens hypothetical protein MGC14801 (MGC14801), mRNA.	0	1.01002	-1.0161	1.0211	-1.08893	1.03829	1.91006	2.30017
GI_38679906-S					1.00983	-1.07792	-1.54661	1.01797	1.32039	1.71113	2.09221
GI_34734074-A		SLC22A1L	Homo sapiens solute carrier family 22 (organic cation transporter), member 1-like (SLC22A1L), transcript variant 1, mRNA.	0	1.00956	1.06854	1.16186	1.17974	1.15135	2.97234	9.23411
GI_33598913-I		ACVR1B	Homo sapiens activin A receptor, type IB (ACVR1B), transcript variant 1, mRNA.	0	1.00928	1.09031	-1.41458	1.09802	1.92712	2.48633	3.42565
GI_8051609-S		KDELR2	Homo sapiens KDEL (Lys-Asp-Glu-Leu) endoplasmic reticulum protein retention receptor 2 (KDELR2), mRNA.	0	1.00825	-1.00647	-1.01048	1.03787	1.2984	2.02224	2.92957
GI_6005889-S		TCEB2	Homo sapiens transcription elongation factor B (SIII), polypeptide 2 (18kDa, elongin B) (TCEB2), mRNA.	0	1.00824	1.08759	1.02516	1.05645	1.16462	2.04243	2.13055
GI_22779872-S		MTVR1	Homo sapiens Mouse Mammary Turmor Virus Receptor homolog 1 (MTVR1), mRNA.	0	1.00739	1.08317	1.07388	1.11741	1.41235	2.15423	1.81667
GI_31377467-S		DOCK2	Homo sapiens dedicator of cyto-kinesis 2 (DOCK2), mRNA.	0	1.00727	-1.1281	-1.03415	-1.09809	-1.09382	1.20126	3.08273
GI_4557504-S		CYBA	Homo sapiens cytochrome b-245, alpha polypeptide (CYBA), mRNA.	0	1.00695	1.12591	1.15614	1.2287	1.21764	2.05752	2.58236
GI_5360207-I		IDS	Homo sapiens iduronate 2-sulfatase (Hunter syndrome) (IDS), transcript variant 2, mRNA.	0	1.0061	1.04713	-1.00431	1.14451	1.67359	2.69242	2.63256
GI_11038644-I		AP2S1	Homo sapiens adaptor-related protein complex 2, sigma 1 subunit (AP2S1), transcript variant AP17, mRNA.	0	1.00539	1.09534	1.09827	1.05023	1.13477	2.03041	2.28304
GI_42657971-S		KIAA1862	Homo sapiens KIAA1862 protein (KIAA1862), mRNA.	0	1.00522	1.00543	-1.07321	1.05542	1.82939	2.57674	2.02534
GI_22060272-S		LOC221424	Homo sapiens similar to FLJ00180 protein (LOC221424), mRNA.	0	1.00376	-1.00232	1.14719	1.22092	1.35639	1.81574	2.18499
GI_38202247-S		STAT2	Homo sapiens signal transducer and activator of transcription 2, 113kDa (STAT2), mRNA.	0	1.00373	-1.03353	-1.19558	1.06691	1.88481	3.01638	3.77411
GI_21450726-S		FLJ30213	Homo sapiens hypothetical protein FLJ30213 (FLJ30213), mRNA.	0	1.00372	-1.0214	1.11995	1.12032	1.32732	2.17916	2.63919
GI_22027524-S		ARHGEF6	Homo sapiens Rac/Cdc42 guanine nucleotide exchange factor (GEF) 6 (ARHGEF6), mRNA.	0	1.0037	-1.00543	-1.06577	1.01207	1.13761	1.57762	2.82108
GI_34147491-S		STX3A	Homo sapiens syntaxin 3A (STX3A), mRNA.	0	1.00361	1.00007	1.09013	-1.13802	1.77267	2.09263	1.27084
GI_28466982-S		LEPREL2	Homo sapiens leprecan-like 2 protein (LEPREL2), mRNA.	0	1.00328	1.0512	1.47241	1.2027	-1.07897	2.82404	6.10413
GI_24308441-S		LOC112609	Homo sapiens hypothetical protein BC010003 (LOC112609), mRNA.	0	1.00219	1.00144	-1.06588	1.00173	1.50168	3.50954	5.61356
GI_26051230-I		LACTB	Homo sapiens lactamase, beta (LACTB), nuclear gene encoding mitochondrial protein, transcript variant 1, mRNA.	0	1.00186	1.0111	-1.10465	-1.01339	1.48485	2.26098	2.30723
GI_12232400-S		SMYD3	Homo sapiens SET and MYND domain containing 3 (SMYD3), mRNA.	0	-1.00038	-1.07988	-1.12508	1.08547	1.29013	1.81856	2.39868
GI_4758031-S		COPB2	Homo sapiens coatomer protein complex, subunit beta 2 (beta prime) (COPB2), mRNA.	0	-1.00106	-1.07149	-1.00071	-1.00136	1.47256	2.00832	1.8746
GI_41327717-S					-1.00153	1.07763	-1.09717	-1.35928	1.06819	2.4852	2.71599
GI_40795670-S		FLJ37970	Homo sapiens hypothetical protein FLJ37970 (FLJ37970), mRNA.	0	-1.00172	1.08753	1.10575	-1.18519	-1.3468	1.28786	4.31804
GI_21362095-S		C20orf81	Homo sapiens chromosome 20 open reading frame 81 (C20orf81), mRNA.	0	-1.00179	1.0585	1.20159	1.34455	1.59552	2.70095	3.49032
GI_38016910-I		STOM	Homo sapiens stomatin (STOM), transcript variant 1, mRNA.	0	-1.00191	1.04322	1.15234	1.61357	1.39776	1.98885	5.54296
GI_34222155-S		SLC30A3	Homo sapiens solute carrier family 30 (zinc transporter), member 3 (SLC30A3), mRNA.	0	-1.0021	-1.0604	-1.12513	-1.09112	-1.03176	1.70988	3.1563
GI_20986517-S		MAPK8IP1	Homo sapiens mitogen-activated protein kinase 8 interacting protein 1 (MAPK8IP1), mRNA.	0	-1.00221	1.08241	-1.00062	1.09438	1.60294	2.70269	1.9596
GI_4557800-S		NP	Homo sapiens nucleoside phosphorylase (NP), mRNA.	0	-1.00276	-1.02609	1.09276	1.39012	1.5733	1.58898	2.22325
GI_34147339-S		KIAA1446	Homo sapiens brain-enriched guanylate kinase-associated protein (KIAA1446), mRNA.	0	-1.00326	-1.00184	1.0523	1.31984	1.49502	1.84279	2.30037
GI_11038642-A		AP2S1	Homo sapiens adaptor-related protein complex 2, sigma 1 subunit (AP2S1), transcript variant AP17delta, mRNA.	0	-1.00368	1.04248	1.04531	-1.01373	1.12503	1.73784	2.1531
GI_42490765-S		SP6	Homo sapiens Sp6 transcription factor (SP6), mRNA.	0	-1.00413	1.07188	1.16003	1.26991	1.27287	2.08965	3.09903
GI_14165271-S		PINK1	Homo sapiens PTEN induced putative kinase 1 (PINK1), mRNA.	0	-1.00489	-1.02798	1.01696	1.05254	1.35812	2.1274	1.76832
GI_21361733-S		FLJ10081	Homo sapiens hypothetical protein FLJ10081 (FLJ10081), mRNA.	0	-1.00518	-1.01535	-1.3837	-1.19552	1.04609	1.39568	2.86695
GI_20127455-S		GNG11	Homo sapiens guanine nucleotide binding protein (G protein), gamma 11 (GNG11), mRNA.	0	-1.0052	1.11751	1.02811	1.13874	1.26323	2.16767	4.88161
GI_32455258-I		PRDX5	Homo sapiens peroxiredoxin 5 (PRDX5), nuclear gene encoding mitochondrial protein, transcript variant 1, mRNA.	0	-1.00578	1.01166	1.1277	1.08646	1.14909	2.84238	6.01269
GI_31543558-S		RSHL2	Homo sapiens radial spokehead-like 2 (RSHL2), mRNA.	0	-1.00583	-1.01797	1.13509	1.24648	1.62472	2.10904	2.91372
GI_34147050-S		PP1665	Homo sapiens hypothetical protein PP1665 (PP1665), mRNA.	0	-1.00626	-1.06041	1.06309	1.34609	1.58135	2.34737	2.93819
GI_8922074-S		ACK1	Homo sapiens activated p21cdc42Hs kinase (ACK1), mRNA.	0	-1.00711	1.06804	1.03759	-1.14641	1.07171	2.251	1.90836
GI_15559208-S		DVS27	Homo sapiens DVS27-related protein (DVS27), mRNA.	0	-1.00802	1.02377	-1.03397	-1.03915	1.12073	1.82262	3.95411
GI_11036639-S		PPP3CB	Homo sapiens protein phosphatase 3 (formerly 2B), catalytic subunit, beta isoform (calcineurin A beta) (PPP3CB), mRNA.	0	-1.00808	-1.01787	-1.06782	-1.39964	1.26228	2.19932	2.65463
GI_31542267-S		C21orf7	Homo sapiens chromosome 21 open reading frame 7 (C21orf7), mRNA.	0	-1.00859	-1.02192	-1.00954	1.16302	1.7283	2.05677	3.06455
GI_11496985-S		C1QR1	Homo sapiens complement component 1, q subcomponent, receptor 1 (C1QR1), mRNA.	0	-1.00882	-1.16443	-1.08923	1.11232	1.34023	2.23483	4.64775
GI_34304325-S		MRPS6	Homo sapiens mitochondrial ribosomal protein S6 (MRPS6), nuclear gene encoding mitochondrial protein, mRNA.	0	-1.00884	-1.02166	-1.01471	1.02108	1.73708	2.11168	2.30698
GI_37622886-A		CES2	Homo sapiens carboxylesterase 2 (intestine, liver) (CES2), transcript variant 2, mRNA.	0	-1.01042	1.04143	-1.15195	-1.33445	1.77892	3.68133	1.87553
GI_40805822-S		COL22A1	Homo sapiens collagen, type XXII, alpha 1 (COL22A1), mRNA.	0	-1.01084	-1.03816	-1.04611	1.05622	-1.05467	1.01927	2.30433
GI_41393546-S					-1.01086	1.01699	1.06012	-1.05945	1.09814	2.16352	2.65026
GI_31341400-S		M160	Homo sapiens scavenger receptor cysteine-rich type 1 protein M160 (M160), mRNA.	0	-1.01095	1.06653	1.05219	1.07358	1.05271	1.24036	2.0319
GI_21071002-A		AMFR	Homo sapiens autocrine motility factor receptor (AMFR), transcript variant 2, mRNA.	0	-1.0111	1.04963	1.20564	1.22736	1.7167	1.96817	2.10354
GI_34147539-S		LOC114984	Homo sapiens hypothetical protein BC014089 (LOC114984), mRNA.	0	-1.01112	1.0632	1.07677	-1.23782	1.41586	3.35082	4.14809
GI_37059752-S		MGC26847	Homo sapiens hypothetical protein MGC26847 (MGC26847), mRNA.	0	-1.01114	-1.02722	-1.16381	-1.23759	-1.2317	1.14893	2.24627
GI_7662125-S		KIAA0440	Homo sapiens signal-induced proliferation-associated 1-like 1 (KIAA0440), mRNA.	0	-1.01148	1.07552	1.06106	1.45514	1.57152	2.06748	1.99644
GI_13236584-S		FSD1	Homo sapiens fibronectin type 3 and SPRY (spla, ryanodine) domain containing (with coiled-coil motif) 1 (FSD1), mRNA.	0	-1.01156	-1.05326	-1.1041	-1.15098	1.06491	1.93747	2.48388
GI_20149554-S		SERPINB1	Homo sapiens serine (or cysteine) proteinase inhibitor, clade B (ovalbumin), member 1 (SERPINB1), mRNA.	0	-1.01175	-1.06826	1.07644	1.03016	-1.07752	1.64208	2.25484
GI_4826664-S		CCS	Homo sapiens copper chaperone for superoxide dismutase (CCS), mRNA.	0	-1.01188	1.02201	1.1057	1.17341	1.34705	1.74521	2.1898
GI_31543096-S		LOC90678	Homo sapiens hypothetical protein BC009239 (LOC90678), mRNA.	0	-1.01258	1.13176	1.11433	1.0955	1.43763	2.16322	1.87359
GI_4504720-S		IRF1	Homo sapiens interferon regulatory factor 1 (IRF1), mRNA.	0	-1.01278	-1.03416	-1.20661	-1.00866	1.78382	2.17852	2.26065
GI_4504426-S		HMGCL	Homo sapiens 3-hydroxymethyl-3-methylglutaryl-Coenzyme A lyase (hydroxymethylglutaricaciduria) (HMGCL), mRNA.	0	-1.01284	-1.00927	1.03753	-1.19226	1.09843	1.69274	2.01069
GI_14149741-S		KIAA1536	Homo sapiens KIAA1536 protein (KIAA1536), mRNA.	0	-1.013	-1.03817	1.09667	1.16673	1.56414	2.00672	2.11654
GI_22035599-S		MAP4K2	Homo sapiens mitogen-activated protein kinase kinase kinase kinase 2 (MAP4K2), mRNA.	0	-1.01324	1.12152	1.15493	-1.02912	1.07734	2.10402	3.07915
GI_14042963-S		FAM14A	Homo sapiens family with sequence similarity 14, member A (FAM14A), mRNA.	0	-1.01429	-1.00673	-1.10925	-1.03551	1.19671	2.22272	3.12162
GI_34147401-S		MGC11134	Homo sapiens tRNA splicing 2' phosphotransferase 1 (MGC11134), mRNA.	0	-1.01448	1.0324	1.08323	1.0296	1.17601	2.24898	2.54476
GI_4759079-S		SDHA	Homo sapiens succinate dehydrogenase complex, subunit A, flavoprotein (Fp) (SDHA), nuclear gene encoding mitochondrial protein, mRNA.	0	-1.01449	1.00733	1.07284	1.59851	1.56424	1.75527	2.01473
GI_13376724-S		FLJ22471	Homo sapiens limkain beta 2 (FLJ22471), mRNA.	0	-1.01495	1.03527	1.0919	1.25307	1.53474	2.44149	2.60786
GI_19923565-S		SCYL1	Homo sapiens SCY1-like 1 (S. cerevisiae) (SCYL1), mRNA.	0	-1.01619	1.13736	1.10226	1.0824	1.49756	2.02894	2.14247
GI_38787934-I		BMP2K	Homo sapiens BMP2 inducible kinase (BMP2K), transcript variant 1, mRNA.	0	-1.01622	1.0391	-1.2577	-1.05513	1.17975	1.72703	2.16698
GI_31542848-S		GMPR	Homo sapiens guanosine monophosphate reductase (GMPR), mRNA.	0	-1.01676	1.05052	-1.03372	-2.11159	-1.60244	1.49354	2.263
GI_34147445-S		MGC14128	Homo sapiens hypothetical protein MGC14128 (MGC14128), mRNA.	0	-1.01712	1.00135	1.08619	-1.04518	-1.00427	1.63247	2.5348
GI_5453959-S		RABAC1	Homo sapiens Rab acceptor 1 (prenylated) (RABAC1), mRNA.	0	-1.01714	1.08153	1.01098	-1.0391	1.14492	2.61089	4.07486
GI_30149745-S		LOC149345	Homo sapiens hypothetical protein LOC149345 (LOC149345), mRNA.	0	-1.01836	-1.00181	1.02456	1.26373	1.37549	2.18874	3.07467
GI_10835020-S		IGFBP4	Homo sapiens insulin-like growth factor binding protein 4 (IGFBP4), mRNA.	0	-1.0187	-1.03239	-1.1088	-1.78471	-2.29067	2.97945	6.45129
GI_31543930-S		VAMP5	Homo sapiens vesicle-associated membrane protein 5 (myobrevin) (VAMP5), mRNA.	0	-1.01878	-1.07288	1.1253	-1.04892	1.05518	1.45825	2.21881
GI_34452172-S		ITGAX	Homo sapiens integrin, alpha X (antigen CD11C (p150), alpha polypeptide) (ITGAX), mRNA.	0	-1.01918	1.00912	1.07232	-1.03601	1.09402	1.72369	4.47893
GI_19913386-S		GRAP2	Homo sapiens GRB2-related adaptor protein 2 (GRAP2), mRNA.	0	-1.01971	-1.10884	-1.00701	1.0069	1.02572	1.50697	2.7485
GI_23503272-S		FLJ90024	Homo sapiens fasting-inducible integral membrane protein TM6P1 (FLJ90024), mRNA.	0	-1.02028	1.00906	1.00489	-1.07434	1.33515	2.14352	1.63252
GI_10864068-S		TMEM8	Homo sapiens transmembrane protein 8 (five membrane-spanning domains) (TMEM8), mRNA.	0	-1.02043	1.02902	1.10959	1.1669	1.16776	1.52546	2.07376
GI_11141876-S		SIGIRR	Homo sapiens single Ig IL-1R-related molecule (SIGIRR), mRNA.	0	-1.02062	1.07668	1.31627	1.49297	1.30885	1.58359	2.15968
GI_34147485-S		SAT2	Homo sapiens spermidine/spermine N1-acetyltransferase 2 (SAT2), mRNA.	0	-1.02198	-1.08065	-1.08158	-1.10793	1.49162	2.20607	1.53188
GI_19743812-I		ITGB1	Homo sapiens integrin, beta 1 (fibronectin receptor, beta polypeptide, antigen CD29 includes MDF2, MSK12) (ITGB1), transcript variant 1A, mRNA.	0	-1.02199	-1.12054	1.06812	1.25619	1.80129	2.1861	2.15279
GI_20270306-S		LOC90557	Homo sapiens hypothetical protein BC016861 (LOC90557), mRNA.	0	-1.02227	1.03442	1.19807	1.0507	1.04524	2.10058	1.9038
GI_12232402-S		FLJ13868	Homo sapiens hypothetical protein FLJ13868 (FLJ13868), mRNA.	0	-1.02346	-1.06124	-1.12369	-1.30236	-1.06057	1.86186	2.17312
GI_4506418-S		RARA	Homo sapiens retinoic acid receptor, alpha (RARA), mRNA.	0	-1.02471	-1.05044	-1.50986	-1.71507	-1.07129	1.77745	2.07616
GI_34147571-S		ISG20	Homo sapiens interferon stimulated gene 20kDa (ISG20), mRNA.	0	-1.02486	1.04366	1.3437	1.46493	1.37797	2.80514	6.53742
GI_42741678-S					-1.02592	-1.00436	1.15623	1.15295	1.6971	2.0536	1.87468
GI_16905521-I		GOSR2	Homo sapiens golgi SNAP receptor complex member 2 (GOSR2), transcript variant A, mRNA.	0	-1.0261	-1.01207	-1.0272	1.02866	1.33782	2.04138	2.17205
GI_18860895-A		PTPRF	Homo sapiens protein tyrosine phosphatase, receptor type, F (PTPRF), transcript variant 2, mRNA.	0	-1.0267	-1.05211	-1.05846	1.10275	1.11521	1.48147	2.50565
GI_24432025-S		FLJ14360	Homo sapiens hypothetical protein FLJ14360 (FLJ14360), mRNA.	0	-1.02703	1.03228	1.13087	-1.24145	-1.30085	1.34704	2.1941
GI_37594466-S		NUDT14	Homo sapiens nudix (nucleoside diphosphate linked moiety X)-type motif 14 (NUDT14), mRNA.	0	-1.0273	1.06578	1.14617	1.08652	1.16535	2.13847	2.72609
GI_32698983-S		FLJ40059	Homo sapiens hypothetical protein FLJ40059 (FLJ40059), mRNA.	0	-1.02743	1.04819	-1.01478	-1.11109	1.00027	1.28977	2.37419
GI_23510363-A		FYN	Homo sapiens FYN oncogene related to SRC, FGR, YES (FYN), transcript variant 3, mRNA.	0	-1.0281	1.07134	-1.16344	-2.1091	1.11485	1.89698	2.16454
GI_34147474-S		NOSTRIN	Homo sapiens nitric oxide synthase trafficker (NOSTRIN), mRNA.	0	-1.02932	-1.03749	-1.148	-1.23046	1.17374	4.30882	7.09052
GI_11068002-S		IGF1R	Homo sapiens insulin-like growth factor 1 receptor (IGF1R), mRNA.	0	-1.02964	1.0408	-1.11607	1.01509	1.24012	4.34038	4.6082
GI_42476016-S					-1.03066	1.07115	-1.02752	-1.01169	1.17973	1.96329	3.15582
GI_37542174-S		RAB26	Homo sapiens RAB26, member RAS oncogene family (RAB26), mRNA.	0	-1.0307	-1.04229	-1.16418	-1.30273	-1.31755	1.01503	2.17764
GI_4505540-S		VDP	Homo sapiens vesicle docking protein p115 (VDP), mRNA.	0	-1.03096	-1.04819	1.03545	1.12871	1.92461	2.18765	2.16578
GI_21687059-S		LOC124220	Homo sapiens similar to common salivary protein 1 (LOC124220), mRNA.	0	-1.03182	1.04572	1.35201	1.31878	1.28117	3.00053	6.26678
GI_8051610-I		KDELR3	Homo sapiens KDEL (Lys-Asp-Glu-Leu) endoplasmic reticulum protein retention receptor 3 (KDELR3), transcript variant 2, mRNA.	0	-1.03204	1.01059	-1.09125	-1.07686	1.00028	1.89893	2.73667
GI_33695118-S		PAPSS1	Homo sapiens 3'-phosphoadenosine 5'-phosphosulfate synthase 1 (PAPSS1), mRNA.	0	-1.03243	-1.06142	-1.02996	1.11174	1.47025	2.05079	2.0158
GI_34335276-S		PPP1R16B	Homo sapiens protein phosphatase 1, regulatory (inhibitor) subunit 16B (PPP1R16B), mRNA.	0	-1.03323	1.05947	1.08655	-1.22872	-1.19378	1.69445	3.40939
GI_33286429-A		SLC7A8	Homo sapiens solute carrier family 7 (cationic amino acid transporter, y+ system), member 8 (SLC7A8), transcript variant 2, mRNA.	0	-1.03345	-1.06207	-1.0504	-1.10764	-1.24587	1.1866	3.36987
GI_34147466-S		BCLP	Homo sapiens beta-casein-like protein (BCLP), mRNA.	0	-1.03389	-1.08695	-1.057	1.13237	1.63305	3.03926	5.39617
GI_4505460-S		ENC1	Homo sapiens ectodermal-neural cortex (with BTB-like domain) (ENC1), mRNA.	0	-1.03391	1.02611	1.03686	1.24974	1.33342	1.81657	2.21617
GI_34304345-S		TM4SF7	Homo sapiens transmembrane 4 superfamily member 7 (TM4SF7), mRNA.	0	-1.03474	1.08457	1.34407	1.22166	1.0612	2.68771	4.44658
GI_42741672-S					-1.03612	-1.04267	1.09119	1.23797	1.33037	1.99378	2.62998
GI_4502078-S		AMPD3	Homo sapiens adenosine monophosphate deaminase (isoform E) (AMPD3), mRNA.	0	-1.037	-1.14736	-1.19838	1.29136	1.28802	1.77306	2.31037
GI_24308439-S		LOC93343	Homo sapiens hypothetical protein BC011840 (LOC93343), mRNA.	0	-1.03703	1.0539	1.01223	-1.07437	1.2752	2.2597	1.82291
GI_22547143-A		FBXO32	Homo sapiens F-box only protein 32 (FBXO32), transcript variant 2, mRNA.	0	-1.03736	-1.052	1.06595	1.19955	1.37133	1.91298	3.19576
GI_19924146-A		TCIRG1	Homo sapiens T-cell, immune regulator 1, ATPase, H+ transporting, lysosomal V0 protein a isoform 3 (TCIRG1), transcript variant 2, mRNA.	0	-1.03758	-1.0479	-1.0079	1.12048	1.02362	1.50672	3.03784
GI_31341881-S		MGC57858	Homo sapiens hypothetical protein MGC57858 (MGC57858), mRNA.	0	-1.03763	-1.00182	-1.17623	1.26472	1.61815	3.17092	4.17483
GI_14916436-S		Prostein	Homo sapiens prostein protein (Prostein), mRNA.	0	-1.03865	-1.15497	-1.08446	1.08507	1.15084	2.41972	2.31085
GI_4504848-S		KCNK3	Homo sapiens potassium channel, subfamily K, member 3 (KCNK3), mRNA.	0	-1.03866	1.12891	1.08945	1.05148	1.55676	4.88926	4.01263
GI_4758913-S		LITAF	Homo sapiens lipopolysaccharide-induced TNF factor (LITAF), mRNA.	0	-1.03888	-1.00154	1.10836	1.38836	1.3617	1.56853	2.0772
GI_13124893-S		GALNT6	Homo sapiens UDP-N-acetyl-alpha-D-galactosamine:polypeptide N-acetylgalactosaminyltransferase 6 (GalNAc-T6) (GALNT6), mRNA.	0	-1.03974	-1.08696	-1.24327	-1.24331	1.07291	2.27058	3.03835
GI_24308228-S		PACSIN1	Homo sapiens protein kinase C and casein kinase substrate in neurons 1 (PACSIN1), mRNA.	0	-1.0398	1.0773	1.02524	-1.0809	1.0333	1.57838	3.11176
GI_7656842-A		GRCA	Homo sapiens likely ortholog of mouse gene rich cluster, A gene (GRCA), transcript variant A-1, mRNA.	0	-1.04053	1.03001	1.03534	-1.03227	1.20429	2.17042	3.31722
GI_15011976-S		ARHGEF16	Homo sapiens Rho guanine exchange factor (GEF) 16 (ARHGEF16), mRNA.	0	-1.04129	-1.06991	-1.02048	-1.07307	-1.04949	1.30323	2.87229
GI_20373176-S		RPS4Y2	Homo sapiens ribosomal protein S4, Y-linked 2 (RPS4Y2), mRNA.	0	-1.04223	-1.0576	1.17771	1.35739	1.5441	2.08013	1.41442
GI_34335234-A		CORO2A	Homo sapiens coronin, actin binding protein, 2A (CORO2A), transcript variant 2, mRNA.	0	-1.04253	-1.09703	-1.35451	-1.60277	-1.4012	1.0596	2.49824
GI_23397563-S		FLJ35827	Homo sapiens hypothetical protein FLJ35827 (FLJ35827), mRNA.	0	-1.04367	1.06562	-1.01928	1.00154	1.54147	2.17435	2.38363
GI_37559987-S		KIAA1666	Homo sapiens KIAA1666 protein (KIAA1666), mRNA.	0	-1.04374	-1.03944	-1.08592	1.0285	1.61918	1.72924	2.02332
GI_37540494-S		LOC375757	Homo sapiens hypothetical gene supported by BC029911 (LOC375757), mRNA.	0	-1.04421	-1.04297	-1.17321	-1.63371	-1.39349	1.61675	2.33055
GI_42657308-S		FLJ23563	Homo sapiens hypothetical protein FLJ23563 (FLJ23563), mRNA.	0	-1.04427	1.1266	1.1249	1.17906	1.08069	1.19789	2.6836
GI_41281417-S					-1.04448	1.0142	1.00526	1.37137	1.70827	1.95877	2.34684
GI_45439319-S					-1.04472	-1.01256	-1.0994	-1.13065	-1.19194	1.39736	2.50364
GI_20127497-S		RRAS	Homo sapiens related RAS viral (r-ras) oncogene homolog (RRAS), mRNA.	0	-1.04501	-1.14599	-1.02035	1.25252	1.47598	2.96793	3.14844
GI_38257140-S		MAPK3	Homo sapiens mitogen-activated protein kinase 3 (MAPK3), mRNA.	0	-1.04547	1.00219	1.06668	1.07663	1.25901	2.02184	1.97622
GI_4557676-S		ITGB3	Homo sapiens integrin, beta 3 (platelet glycoprotein IIIa, antigen CD61) (ITGB3), mRNA.	0	-1.04584	-1.05256	-1.00528	1.08369	1.25742	1.6981	3.10757
GI_30089965-S		CDC42EP5	Homo sapiens CDC42 effector protein (Rho GTPase binding) 5 (CDC42EP5), mRNA.	0	-1.04621	1.0483	1.0073	1.08294	-1.0485	1.73749	2.0352
GI_4758439-S		GMFG	Homo sapiens glia maturation factor, gamma (GMFG), mRNA.	0	-1.04659	-1.20315	1.05411	1.03313	-1.08075	1.52365	2.51377
GI_20149599-S		PILB	Homo sapiens pilin-like transcription factor (PILB), mRNA.	0	-1.04674	1.15218	1.12184	-1.05764	-1.68266	1.12299	2.30591
GI_31543289-S		NINJ1	Homo sapiens ninjurin 1 (NINJ1), mRNA.	0	-1.04724	1.16482	1.34396	1.14128	1.14124	1.68501	2.03347
GI_26787963-A		AGPAT1	Homo sapiens 1-acylglycerol-3-phosphate O-acyltransferase 1 (lysophosphatidic acid acyltransferase, alpha) (AGPAT1), transcript variant 2, mRNA.	0	-1.04787	-1.04615	1.03963	-1.01095	1.02672	1.47521	2.01336
GI_32490558-S		LRP10	Homo sapiens low density lipoprotein receptor-related protein 10 (LRP10), mRNA.	0	-1.04879	-1.07204	1.04246	1.60254	1.53086	1.88762	2.98521
GI_7705707-S		LOC51066	Homo sapiens fls485 (LOC51066), mRNA.	0	-1.04905	-1.04168	1.21135	1.4689	1.33747	1.26266	2.29305
GI_4758219-S		DXS9928E	Homo sapiens DNA segment on chromosome X (unique) 9928 expressed sequence (DXS9928E), mRNA.	0	-1.0503	1.07898	1.13819	1.26478	1.64378	2.20023	2.31348
GI_6005991-S		CALU	Homo sapiens calumenin (CALU), mRNA.	0	-1.05126	-1.15189	-1.27883	-1.03967	1.53065	1.82584	2.33621
GI_5174700-S		STK10	Homo sapiens serine/threonine kinase 10 (STK10), mRNA.	0	-1.05185	-1.00837	-1.12919	1.09234	1.81724	2.1984	1.82348
GI_34222187-S		LOC148932	Homo sapiens similar to MOB-LAK (LOC148932), mRNA.	0	-1.05222	-1.11181	1.02321	1.05453	1.26719	2.5085	3.29702
GI_27436924-A		HRD1	Homo sapiens HRD1 protein (HRD1), transcript variant 1, mRNA.	0	-1.05305	-1.03006	-1.1494	1.11503	1.91835	2.17815	1.95295
GI_33356561-S		VENTX2	Homo sapiens VENT-like homeobox 2 (VENTX2), mRNA.	0	-1.0543	-1.07644	1.07579	1.06053	1.23443	2.09271	2.39696
GI_18034691-I		CTL1	Homo sapiens choline transporter-like protein 1 (CTL1), mRNA.	0	-1.05463	-1.04149	-1.06419	1.17655	1.45647	1.8636	3.78735
GI_27894283-S		P2RX1	Homo sapiens purinergic receptor P2X, ligand-gated ion channel, 1 (P2RX1), mRNA.	0	-1.05561	-1.04227	1.09388	1.12964	1.08485	1.47927	2.31545
GI_45243513-A					-1.05576	-1.02667	1.01565	-1.13639	1.26551	2.41202	2.1255
GI_27754193-S		MTND5	Homo sapiens NADH dehydrogenase 5 (MTND5), mRNA.	0	-1.05659	1.07421	1.38976	1.36081	1.31755	1.7877	3.39003
GI_14758391-S		FLJ12221	Homo sapiens hypothetical protein FLJ12221 (FLJ12221), mRNA.	0	-1.05781	1.0054	-1.00913	-1.05207	1.37936	2.53476	2.95793
GI_34147674-S		STXBP6	Homo sapiens syntaxin binding protein 6 (amisyn) (STXBP6), mRNA.	0	-1.05789	-1.01749	1.06048	1.006	1.07144	2.38238	1.45801
GI_4557384-S		C3	Homo sapiens complement component 3 (C3), mRNA.	0	-1.0598	-1.17022	1.00064	1.04241	1.06805	1.67906	3.83762
GI_33563339-S		MYH14	Homo sapiens myosin, heavy polypeptide 14 (MYH14), mRNA.	0	-1.06	-1.00671	-1.02472	-1.02733	-1.02017	1.4022	2.27138
GI_38683865-S					-1.06017	1.12541	1.09704	-1.06968	-1.30241	1.48838	3.65559
GI_4504802-S		JAK1	Homo sapiens Janus kinase 1 (a protein tyrosine kinase) (JAK1), mRNA.	0	-1.06031	-1.10668	-1.1305	1.10687	1.28714	1.50635	2.20555
GI_40254883-S					-1.06181	-1.02264	-1.01277	-1.00296	1.13902	1.48994	2.01726
GI_7262380-S		SERPIND1	Homo sapiens serine (or cysteine) proteinase inhibitor, clade D (heparin cofactor), member 1 (SERPIND1), mRNA.	0	-1.06189	-1.06954	-1.13424	1.01074	1.41328	2.16929	2.53703
GI_23111065-S		SLC27A2	Homo sapiens solute carrier family 27 (fatty acid transporter), member 2 (SLC27A2), mRNA.	0	-1.06201	-1.07416	-1.12441	-1.96404	-1.36861	2.26407	1.67808
GI_27436892-I		TAPBP	Homo sapiens TAP binding protein (tapasin) (TAPBP), transcript variant 1, mRNA.	0	-1.06286	1.04017	1.15699	1.02973	1.12177	2.41558	2.8201
GI_42656955-S		LOC389221	Homo sapiens LOC389221 (LOC389221), mRNA.	0	-1.06503	1.02825	1.19794	1.50125	1.27115	1.50885	2.03274
GI_38327035-S		HAGH	Homo sapiens hydroxyacylglutathione hydrolase (HAGH), mRNA.	0	-1.06564	1.05713	1.17289	1.20204	1.44354	2.07756	1.96015
GI_30141909-S		TNNI3	Homo sapiens troponin I, cardiac (TNNI3), mRNA.	0	-1.06774	-1.16601	1.17925	1.35949	1.22641	2.77698	4.22161
GI_15451843-I		ADAM19	Homo sapiens a disintegrin and metalloproteinase domain 19 (meltrin beta) (ADAM19), transcript variant 2, mRNA.	0	-1.06847	1.05711	-1.05664	-1.02939	1.05252	2.62457	6.79805
GI_12383063-S		FRCP1	Homo sapiens likely ortholog of mouse fibronectin type III repeat containing protein 1 (FRCP1), mRNA.	0	-1.06932	-1.01032	1.09864	1.16001	1.06708	1.34781	2.12053
GI_14249537-S		C7orf19	Homo sapiens chromosome 7 open reading frame 19 (C7orf19), mRNA.	0	-1.07016	-1.03653	-1.12775	1.05893	1.58902	1.92426	2.21686
GI_14249553-S		FLJ14800	Homo sapiens hypothetical protein FLJ14800 (FLJ14800), mRNA.	0	-1.0711	-1.08	-1.20735	1.21008	1.65841	1.67719	2.03839
GI_18546481-S		LOC148713	Homo sapiens similar to Osteotesticular phosphatase; protein tyrosine phosphatase, receptor type, V (LOC148713), mRNA.	0	-1.07176	1.02546	1.30083	-1.01879	1.15277	1.85222	3.16948
GI_8922276-S		FLJ10199	Homo sapiens hypothetical protein FLJ10199 (FLJ10199), mRNA.	0	-1.07239	-1.13015	-1.06113	-1.00868	1.02082	1.4618	2.78369
GI_16950654-S		CCND1	Homo sapiens cyclin D1 (PRAD1: parathyroid adenomatosis 1) (CCND1), mRNA.	0	-1.07788	-1.09962	1.39586	1.06095	1.39776	1.73293	3.11862
GI_4504150-S		GRN	Homo sapiens granulin (GRN), mRNA.	0	-1.07884	-1.02766	1.05782	-1.01665	-1.01649	1.99174	3.04052
GI_39777598-I		TGM2	Homo sapiens transglutaminase 2 (C polypeptide, protein-glutamine-gamma-glutamyltransferase) (TGM2), transcript variant 2, mRNA.	0	-1.07905	-1.0293	-1.04021	-1.20108	-1.56565	-1.0172	3.92347
GI_41281514-S					-1.07923	1.03099	-1.06702	-1.04545	1.43133	1.87321	3.07411
GI_21071012-S		PRSS2	Homo sapiens protease, serine, 2 (trypsin 2) (PRSS2), transcript variant 1, mRNA.	0	-1.08141	-1.00694	-1.03173	1.10977	1.07559	1.03113	2.36598
GI_23110959-S		CTSL2	Homo sapiens cathepsin L2 (CTSL2), mRNA.	0	-1.0816	-1.06168	1.24178	1.66022	1.46885	1.85721	5.19472
GI_6912497-S		MLYCD	Homo sapiens malonyl-CoA decarboxylase (MLYCD), mRNA.	0	-1.08268	-1.0467	-1.38598	-1.24256	1.46035	2.03352	2.52369
GI_4505476-S		NTSR1	Homo sapiens neurotensin receptor 1 (high affinity) (NTSR1), mRNA.	0	-1.0862	-1.01259	1.03164	1.21714	1.27766	1.61507	2.07116
GI_38016906-A		STOM	Homo sapiens stomatin (STOM), transcript variant 2, mRNA.	0	-1.08796	-1.10822	-1.1558	1.06226	-1.09656	1.67354	5.7135
GI_44917616-S		N2N	Homo sapiens similar to NOTCH2 protein (N2N), mRNA.	0	-1.08873	-1.14761	-1.18576	1.18626	1.41476	1.83093	2.05831
GI_24430200-A		IL17RC	Homo sapiens interleukin 17 receptor C (IL17RC), transcript variant 5, mRNA.	0	-1.09143	1.03293	1.06376	1.24456	1.50775	1.84856	2.06919
GI_6912355-S		EML2	Homo sapiens echinoderm microtubule associated protein like 2 (EML2), mRNA.	0	-1.09178	-1.06811	-1.05618	1.02078	1.14143	2.37798	3.39586
GI_5174392-S		ARMET	Homo sapiens arginine-rich, mutated in early stage tumors (ARMET), mRNA.	0	-1.09474	-1.09276	-1.21328	-1.23091	1.56056	1.75891	2.03502
GI_22035613-I		OSBPL7	Homo sapiens oxysterol binding protein-like 7 (OSBPL7), transcript variant 2, mRNA.	0	-1.09815	-1.1377	1.06679	1.30383	1.31174	2.34134	3.53018
GI_11321592-S		IGFBP6	Homo sapiens insulin-like growth factor binding protein 6 (IGFBP6), mRNA.	0	-1.09907	-1.08698	1.02012	1.0791	1.39928	2.32353	2.09848
GI_24797075-S		HLA-DPB1	Homo sapiens major histocompatibility complex, class II, DP beta 1 (HLA-DPB1), mRNA.	0	-1.10364	-1.06242	-1.10891	-1.20189	-1.17192	1.16313	2.21796
GI_4505466-S		NT5E	Homo sapiens 5'-nucleotidase, ecto (CD73) (NT5E), mRNA.	0	-1.10385	-1.00711	-1.0869	-1.0338	1.29702	2.0922	4.85315
GI_8922566-S		FLJ10647	Homo sapiens hypothetical protein FLJ10647 (FLJ10647), mRNA.	0	-1.10502	-1.11421	-1.41972	-1.5015	1.29663	1.76726	2.18057
GI_22095396-S		CRELD1	Homo sapiens cysteine-rich with EGF-like domains 1 (CRELD1), mRNA.	0	-1.11088	-1.07201	-1.05264	1.37074	1.83232	2.23751	3.19441
GI_37541039-S		LOC338692	Homo sapiens hypothetical protein LOC338692 (LOC338692), mRNA.	0	-1.1117	-1.05993	-1.08567	1.22037	1.80397	2.14516	1.97785
GI_29745993-S		KIAA0830	Homo sapiens KIAA0830 protein (KIAA0830), mRNA.	0	-1.11362	-1.13266	-1.18052	1.43256	1.26656	2.21466	2.63871
GI_21264336-S		ARAP3	Homo sapiens ARF-GAP, RHO-GAP, ankyrin repeat and plekstrin homology domains-containing protein 3 (ARAP3), mRNA.	0	-1.11401	-1.13716	-1.11204	-1.05453	-1.00443	2.7313	7.06455
GI_33636737-I		PRKACB	Homo sapiens protein kinase, cAMP-dependent, catalytic, beta (PRKACB), transcript variant 1, mRNA.	0	-1.1157	-1.09697	-1.19879	-1.01428	1.83466	2.2109	2.77912
GI_11037054-S		SPAG4	Homo sapiens sperm associated antigen 4 (SPAG4), mRNA.	0	-1.11674	-1.18061	-1.12018	1.01225	-1.04178	1.8234	2.51122
GI_29171757-S		DCSTAMP	Homo sapiens DC-specific transmembrane protein (DCSTAMP), mRNA.	0	-1.1169	-1.00108	-1.00566	-1.05729	1.44848	3.08302	4.95143
GI_28178831-S		IDH2	Homo sapiens isocitrate dehydrogenase 2 (NADP+), mitochondrial (IDH2), mRNA.	0	-1.11714	-1.03153	-1.01111	-1.05794	-1.74022	1.06734	2.5842
GI_17975596-S		SELM	Homo sapiens selenoprotein SelM (SELM), mRNA.	0	-1.11928	1.12127	1.19373	1.18174	1.21654	2.68086	6.00754
GI_27734834-S		LOC255313	Homo sapiens hypothetical protein LOC255313 (LOC255313), mRNA.	0	-1.11957	-1.07068	1.06169	1.01364	-1.03969	1.33441	2.45332
GI_28373091-A		SIAT7D	Homo sapiens sialyltransferase 7D ((alpha-N-acetylneuraminyl-2,3-beta-galactosyl-1,3)-N-acetyl galactosaminide alpha-2,6-sialyltransferase) (SIAT7D), transcript variant 2, mRNA.	0	-1.12258	-1.14662	-1.39737	-2.4087	-1.00983	2.75286	3.12918
GI_33186900-S		MGC45871	Homo sapiens hypothetical protein MGC45871 (MGC45871), mRNA.	0	-1.12399	1.00208	-1.05216	1.364	1.03947	1.34568	2.14063
GI_41584199-S					-1.12462	-1.00887	-1.04476	-1.07691	-1.08054	1.5929	3.73665
GI_39930520-S		LOC114990	Homo sapiens hypothetical protein BC013767 (LOC114990), mRNA.	0	-1.12476	-1.04436	1.04932	1.12217	1.90227	3.18583	4.41469
GI_4826683-S		DAPK1	Homo sapiens death-associated protein kinase 1 (DAPK1), mRNA.	0	-1.13599	-1.15741	-1.2009	1.01413	1.21559	2.09544	4.11337
GI_34222303-S		SDR1	Homo sapiens short-chain dehydrogenase/reductase 1 (SDR1), mRNA.	0	-1.13793	-1.14792	-1.42151	-1.58353	-1.46109	1.41123	3.14582
GI_24497489-S		SLC22A4	Homo sapiens solute carrier family 22 (organic cation transporter), member 4 (SLC22A4), mRNA.	0	-1.13891	-1.12326	-1.18989	-1.31651	-1.23556	1.45059	2.9792
GI_6031164-S		F2R	Homo sapiens coagulation factor II (thrombin) receptor (F2R), mRNA.	0	-1.14003	-1.18533	-1.1129	1.28596	1.8067	2.04585	2.20616
GI_24308405-S		Ses2	Homo sapiens secernin 2 (Ses2), mRNA.	0	-1.142	-1.14701	-1.21365	-1.23082	-1.17305	1.79647	3.76814
GI_37551029-S		LOC221061	Homo sapiens hypothetical protein LOC221061 (LOC221061), mRNA.	0	-1.14467	-1.02613	-1.32441	1.08602	1.30125	1.93227	2.69315
GI_23510444-S		TNFSF15	Homo sapiens tumor necrosis factor (ligand) superfamily, member 15 (TNFSF15), mRNA.	0	-1.14528	-1.14052	-1.07898	-1.04284	-1.108	1.06034	2.27945
GI_21536419-A		BIRC7	Homo sapiens baculoviral IAP repeat-containing 7 (livin) (BIRC7), transcript variant 2, mRNA.	0	-1.15129	1.01201	-1.01361	1.02411	1.04974	-1.06076	2.0102
GI_37544934-S		LOC284942	Homo sapiens similar to RPL23AP7 protein (LOC284942), mRNA.	0	-1.15462	-1.24068	-1.03451	1.68039	1.63223	1.56846	2.53388
GI_40556373-S					-1.15825	-1.03275	-1.01707	1.03433	1.15207	1.63716	3.44586
GI_22035621-A		ASC	Homo sapiens apoptosis-associated speck-like protein containing a CARD (ASC), transcript variant 3, mRNA.	0	-1.16033	-1.04227	-1.11506	-1.49833	-1.59858	1.23954	2.04821
GI_21536372-S		TERF2	Homo sapiens telomeric repeat binding factor 2 (TERF2), mRNA.	0	-1.16178	-1.14451	1.14512	1.0125	1.27277	1.3355	2.7013
GI_34222139-S		SLC17A5	Homo sapiens solute carrier family 17 (anion/sugar transporter), member 5 (SLC17A5), mRNA.	0	-1.16998	-1.13708	1.10353	-1.37013	1.41556	2.02607	2.50606
GI_21237724-S		PIK3CG	Homo sapiens phosphoinositide-3-kinase, catalytic, gamma polypeptide (PIK3CG), mRNA.	0	-1.17067	-1.13418	-1.18524	-1.35675	1.28619	1.95672	4.62232
GI_41209794-S		LOC150221	Homo sapiens similar to hypothetical protein (LOC150221), mRNA.	0	-1.18072	-1.20019	-1.3165	-1.06784	1.97716	2.46386	3.05982
GI_7662307-S		KIAA0792	Homo sapiens KIAA0792 gene product (KIAA0792), mRNA.	0	-1.18245	-1.13667	-1.55864	-1.827	-1.21739	1.72411	2.83503
GI_11497611-A		GABBR1	Homo sapiens gamma-aminobutyric acid (GABA) B receptor, 1 (GABBR1), transcript variant 2, mRNA.	0	-1.22575	-1.20362	-1.10127	1.48513	1.58444	1.5537	2.04854
GI_34147397-S		C7orf22	Homo sapiens chromosome 7 open reading frame 22 (C7orf22), mRNA.	0	-1.23215	-1.24117	-1.69319	-1.09836	1.38019	2.22399	2.30142
GI_42659320-S		LOC170371	Homo sapiens hypothetical protein LOC170371 (LOC170371), mRNA.	0	-1.26418	-1.33096	-1.61166	-1.09669	-1.3718	1.6607	5.20806
GI_38373691-S		H3F3B	Homo sapiens H3 histone, family 3B (H3.3B) (H3F3B), mRNA.	0	1.43464	1.40047	1.45554	-1.40189	-1.40123	-1.82461	-2.04958
GI_42655896-S		LOC85028	Homo sapiens PNAS-123 (LOC85028), mRNA.	0	1.36874	2.07158	1.07167	-1.08875	-1.57294	-1.83626	-2.59516
GI_12597624-S		ATF5	Homo sapiens activating transcription factor 5 (ATF5), mRNA.	0	1.31977	1.579	1.57827	1.04436	-1.1312	-1.70568	-2.34654
GI_23503298-S		MGC24975	Homo sapiens hypothetical protein MGC24975 (MGC24975), mRNA.	0	1.27511	1.64177	1.31467	-1.07944	-1.15602	-1.66025	-2.74848
GI_23111046-I		SNX5	Homo sapiens sorting nexin 5 (SNX5), transcript variant 1, mRNA.	0	1.2471	1.44978	1.33443	1.24972	-1.38075	-1.65942	-2.41225
GI_31377552-S		SFRS3	Homo sapiens splicing factor, arginine/serine-rich 3 (SFRS3), mRNA.	0	1.21711	1.12117	1.12664	-1.09377	-1.2851	-2.02802	-1.81663
GI_34147653-S		SLC3A2	Homo sapiens solute carrier family 3 (activators of dibasic and neutral amino acid transport), member 2 (SLC3A2), mRNA.	0	1.18416	1.34952	1.51463	-1.0786	-1.49105	-2.03161	-1.64038
GI_5454063-S		RBM14	Homo sapiens RNA binding motif protein 14 (RBM14), mRNA.	0	1.17521	1.27699	1.14641	1.1124	-1.02078	-1.76787	-2.58679
GI_16950653-S		CCNA2	Homo sapiens cyclin A2 (CCNA2), mRNA.	0	1.17415	1.18727	-1.02163	-1.25742	-1.42055	-2.201	-2.44318
GI_40255243-S					1.17337	1.16271	-1.02888	-1.19414	-1.82433	-2.5505	-2.54685
GI_44889961-A					1.17134	1.16685	1.18698	1.09398	-1.51428	-2.59428	-2.87089
GI_37537697-S		MGC27005	Homo sapiens hypothetical protein MGC27005 (MGC27005), mRNA.	0	1.16408	1.07821	-1.00799	1.02354	-1.17292	-1.8886	-2.35696
GI_20127576-S		PNRC2	Homo sapiens proline-rich nuclear receptor coactivator 2 (PNRC2), mRNA.	0	1.16133	1.16555	1.15677	-1.06225	-1.41422	-1.82029	-2.02061
GI_4506898-S		SFRS2	Homo sapiens splicing factor, arginine/serine-rich 2 (SFRS2), mRNA.	0	1.1547	1.26065	1.11591	-1.31378	-1.6544	-1.87653	-2.40307
GI_31795543-S		ORC1L	Homo sapiens origin recognition complex, subunit 1-like (yeast) (ORC1L), mRNA.	0	1.14739	1.0691	-1.20543	-1.61872	-1.79451	-2.34923	-2.16024
GI_22027510-A		CDCA4	Homo sapiens cell division cycle associated 4 (CDCA4), transcript variant 2, mRNA.	0	1.145	1.26829	-1.00973	1.02873	-1.68666	-2.12548	-1.80478
GI_40254847-S					1.14431	1.03474	-1.11069	-1.3115	-1.91094	-1.83492	-2.32378
GI_14110406-A		HNRPDL	Homo sapiens heterogeneous nuclear ribonucleoprotein D-like (HNRPDL), transcript variant 2, mRNA.	0	1.14166	1.12202	-1.09609	-1.79436	-1.7414	-2.30167	-2.07267
GI_6912699-A		TFAM	Homo sapiens transcription factor A, mitochondrial (TFAM), mRNA.	0	1.13569	1.17074	1.09343	-1.28349	-1.35114	-1.75385	-2.6107
GI_15812190-S		FBXO5	Homo sapiens F-box only protein 5 (FBXO5), mRNA.	0	1.13459	1.38847	-1.0388	-1.19251	-1.88134	-2.44303	-2.30884
GI_31982879-S		HMGB1	Homo sapiens high-mobility group box 1 (HMGB1), mRNA.	0	1.1299	-1.10894	1.08428	-1.05361	-1.42552	-2.24443	-2.73151
GI_23821012-S		KIAA1285	Homo sapiens KIAA1285 protein (KIAA1285), mRNA.	0	1.12641	1.22566	-1.67306	-1.21725	-1.29222	-1.66256	-2.60265
GI_4507400-I		TFAM	Homo sapiens transcription factor A, mitochondrial (TFAM), mRNA.	0	1.12493	1.13032	1.00283	-1.20542	-1.1355	-1.76402	-2.43814
GI_38788229-S					1.12369	1.02957	1.10562	1.05682	-1.34229	-1.46378	-2.04229
GI_5803166-S		SF3A3	Homo sapiens splicing factor 3a, subunit 3, 60kDa (SF3A3), mRNA.	0	1.12236	1.02263	1.00193	-1.57438	-1.64313	-1.7425	-2.03656
GI_20149512-S		CHC1	Homo sapiens chromosome condensation 1 (CHC1), mRNA.	0	1.12092	1.01032	-1.03751	-1.54957	-1.58126	-2.39955	-3.15406
GI_28416898-A		GART	Homo sapiens phosphoribosylglycinamide formyltransferase, phosphoribosylglycinamide synthetase, phosphoribosylaminoimidazole synthetase (GART), transcript variant 2, mRNA.	0	1.11991	1.12912	1.16304	1.01213	-1.19141	-1.47733	-2.02617
GI_22035637-A		MGST1	Homo sapiens microsomal glutathione S-transferase 1 (MGST1), transcript variant 1a, mRNA.	0	1.11914	1.0517	1.05089	-1.04146	-1.43658	-1.60816	-2.69925
GI_42660139-S		LOC387902	Homo sapiens similar to protein 40kD (LOC387902), mRNA.	0	1.11879	1.06084	1.16268	1.16224	-1.23339	-1.15389	-2.07371
GI_25282390-S		NRM	Homo sapiens nurim (nuclear envelope membrane protein) (NRM), mRNA.	0	1.11174	1.13059	-1.0149	-1.41369	-1.76874	-2.37711	-1.98147
GI_20149519-S		PAFAH1B3	Homo sapiens platelet-activating factor acetylhydrolase, isoform Ib, gamma subunit 29kDa (PAFAH1B3), mRNA.	0	1.10576	1.18471	1.10881	-1.1788	-2.37049	-2.1031	-2.56397
GI_14043073-A		HNRPA2B1	Homo sapiens heterogeneous nuclear ribonucleoprotein A2/B1 (HNRPA2B1), transcript variant A2, mRNA.	0	1.10566	-1.17051	-1.08689	-1.0491	-1.16415	-1.42668	-2.15469
GI_17402894-A		RAD51C	Homo sapiens RAD51 homolog C (S. cerevisiae) (RAD51C), transcript variant 2, mRNA.	0	1.10378	1.03697	-1.02904	-1.17232	-1.705	-2.12429	-2.40234
GI_12751496-S		FLJ20989	Homo sapiens hypothetical protein FLJ20989 (FLJ20989), mRNA.	0	1.10314	1.01037	1.03246	-1.40981	-1.89984	-1.99257	-2.26032
GI_37545891-S		DKFZP564O092	Homo sapiens DKFZP564O092 protein (DKFZP564O092), mRNA.	0	1.09858	-1.04008	-1.29313	-1.42315	-1.36521	-1.80386	-2.25375
GI_22095341-S		CCT6A	Homo sapiens chaperonin containing TCP1, subunit 6A (zeta 1) (CCT6A), mRNA.	0	1.09298	-1.12747	1.02205	-1.13795	-1.20537	-1.55285	-2.06022
GI_11038647-S		CDC7	Homo sapiens CDC7 cell division cycle 7 (S. cerevisiae) (CDC7), mRNA.	0	1.08968	-1.00207	-1.13724	-1.26214	-1.4552	-2.0796	-2.09742
GI_9945387-S		GP1BB	Homo sapiens glycoprotein Ib (platelet), beta polypeptide (GP1BB), mRNA.	0	1.08882	1.21873	1.1145	-1.32813	-2.10087	-2.22497	-2.11438
GI_34147671-S		HTATSF1	Homo sapiens HIV TAT specific factor 1 (HTATSF1), mRNA.	0	1.08776	1.02996	1.02837	-1.30462	-1.28769	-1.44723	-2.03325
GI_31652260-S		MYBL2	Homo sapiens v-myb myeloblastosis viral oncogene homolog (avian)-like 2 (MYBL2), mRNA.	0	1.08731	1.11877	1.1883	1.03202	-1.66844	-2.29823	-2.16205
GI_21327707-I		NAP1L1	Homo sapiens nucleosome assembly protein 1-like 1 (NAP1L1), transcript variant 1, mRNA.	0	1.08602	-1.12091	1.00226	-1.04361	-1.38875	-1.88496	-2.41009
GI_7661785-S		C6orf66	Homo sapiens chromosome 6 open reading frame 66 (C6orf66), mRNA.	0	1.08347	1.04458	-1.17508	-1.44606	-1.47731	-1.92045	-2.13076
GI_37550143-S		LOC131691	Homo sapiens similar to peptidyl-Pro cis trans isomerase (LOC131691), mRNA.	0	1.08343	1.03959	1.04492	1.05432	-1.053	-1.18214	-2.02693
GI_38045933-A		RNF138	Homo sapiens ring finger protein 138 (RNF138), transcript variant 2, mRNA.	0	1.08298	1.08657	-1.07838	-1.30542	-1.69613	-2.44523	-2.33495
GI_21265083-S		MRPL1	Homo sapiens mitochondrial ribosomal protein L1 (MRPL1), nuclear gene encoding mitochondrial protein, mRNA.	0	1.08232	1.03431	-1.08338	-1.4831	-1.64203	-1.71099	-2.23401
GI_4557298-S		ALAS2	Homo sapiens aminolevulinate, delta-, synthase 2 (sideroblastic/hypochromic anemia) (ALAS2), nuclear gene encoding mitochondrial protein, mRNA.	0	1.0792	1.16658	1.25	1.07827	-1.63207	-2.56994	-1.24551
GI_4506522-S		RHAG	Homo sapiens Rhesus blood group-associated glycoprotein (RHAG), mRNA.	0	1.07743	1.00307	-1.15709	-1.19281	-1.75422	-2.45492	-3.23556
GI_34147422-S		MGC4308	Homo sapiens hypothetical protein MGC4308 (MGC4308), mRNA.	0	1.07592	-1.03029	1.11459	-1.04479	-1.02116	-1.35185	-2.33642
GI_34147332-S		DKFZP434J046	Homo sapiens DKFZP434J046 protein (DKFZP434J046), mRNA.	0	1.07411	1.26341	1.02664	-1.18675	-1.15937	-1.99059	-2.47995
GI_38327633-S		DDX18	Homo sapiens DEAD (Asp-Glu-Ala-Asp) box polypeptide 18 (DDX18), mRNA.	0	1.07373	1.15692	-1.01952	-1.78393	-1.67838	-2.05355	-2.50035
GI_27479430-S		KIAA1393	Homo sapiens KIAA1393 protein (KIAA1393), mRNA.	0	1.07347	1.05684	1.15414	1.11365	-1.07174	-1.64559	-2.12862
GI_6042206-S		RAN	Homo sapiens RAN, member RAS oncogene family (RAN), mRNA.	0	1.07303	1.05552	-1.16627	-1.45761	-1.56652	-2.18826	-2.04598
GI_4503036-S		CREG	Homo sapiens cellular repressor of E1A-stimulated genes (CREG), mRNA.	0	1.07293	1.09688	1.1101	-1.18563	-1.80488	-1.80821	-2.48697
GI_4505414-S		NQO1	Homo sapiens NAD(P)H dehydrogenase, quinone 1 (NQO1), mRNA.	0	1.06926	1.13353	1.18422	1.14371	1.21444	-1.58937	-2.61439
GI_21040370-A		DDX39	Homo sapiens DEAD (Asp-Glu-Ala-Asp) box polypeptide 39 (DDX39), transcript variant 1, mRNA.	0	1.06541	1.30288	1.1764	1.06986	-1.34091	-1.66929	-2.3031
GI_37537547-S		HSPC268	Homo sapiens hypothetical protein HSPC268 (HSPC268), mRNA.	0	1.06539	1.22395	1.20788	1.12954	-1.47339	-1.89411	-2.3365
GI_7661789-S		HSPC128	Homo sapiens HSPC128 protein (HSPC128), mRNA.	0	1.06522	1.03093	-1.28082	-1.30125	-1.33939	-2.14565	-2.43875
GI_4885420-S		HMGB3	Homo sapiens high-mobility group box 3 (HMGB3), mRNA.	0	1.06405	-1.03868	-1.17083	-1.2605	-1.74888	-1.9764	-2.0167
GI_45439322-S					1.06403	-1.01981	-1.03758	-1.15637	-1.50263	-1.62797	-2.31337
GI_14249118-S		PEPP-2	Homo sapiens PEPP subfamily gene 2 (PEPP-2), mRNA.	0	1.06398	1.14096	1.05249	-1.20524	-2.0259	-2.24075	-2.61769
GI_6912711-S		TIMM8B	Homo sapiens translocase of inner mitochondrial membrane 8 homolog B (yeast) (TIMM8B), mRNA.	0	1.0629	1.10627	-1.09296	-1.29595	-1.65972	-1.76997	-2.33165
GI_33620726-S		TRA2A	Homo sapiens transformer-2 alpha (TRA2A), mRNA.	0	1.06237	-1.08032	-1.05979	-1.00014	1.02622	-1.66739	-2.12848
GI_5902033-S		PWP1	Homo sapiens nuclear phosphoprotein similar to S. cerevisiae PWP1 (PWP1), mRNA.	0	1.06106	1.01434	-1.10448	-1.29467	-1.13607	-1.28778	-2.00725
GI_4885510-S		NCL	Homo sapiens nucleolin (NCL), mRNA.	0	1.06103	1.02302	-1.00986	-1.35826	-1.63918	-2.00544	-2.46174
GI_10337606-S		PTTG3	Homo sapiens pituitary tumor-transforming 3 (PTTG3), mRNA.	0	1.0603	1.00449	1.14371	1.12835	-1.16725	-1.61013	-2.35343
GI_5901997-S		LSM6	Homo sapiens LSM6 homolog, U6 small nuclear RNA associated (S. cerevisiae) (LSM6), mRNA.	0	1.05967	1.0603	-1.06913	-1.22936	-1.2311	-1.39236	-2.13914
GI_6005831-S		PMF1	Homo sapiens polyamine-modulated factor 1 (PMF1), mRNA.	0	1.05902	1.13099	1.23273	1.09646	-1.02379	-1.40834	-2.02283
GI_31657120-S		HIC2	Homo sapiens hypermethylated in cancer 2 (HIC2), mRNA.	0	1.05836	1.14132	-1.71888	-1.20256	-1.39557	-1.83733	-2.21507
GI_4826733-S		FUS	Homo sapiens fusion (involved in t(12;16) in malignant liposarcoma) (FUS), mRNA.	0	1.05696	1.02683	1.02368	1.06467	-1.3825	-1.73391	-2.52963
GI_21361347-S		SDCCAG16	Homo sapiens serologically defined colon cancer antigen 16 (SDCCAG16), mRNA.	0	1.05625	1.00966	-1.12037	-1.41274	-1.32952	-1.56593	-2.39295
GI_32698693-S		KIAA0276	Homo sapiens KIAA0276 protein (KIAA0276), mRNA.	0	1.05617	1.00129	-1.51351	-1.3402	-1.48289	-2.11794	-1.9918
GI_10863878-S		SLC5A6	Homo sapiens solute carrier family 5 (sodium-dependent vitamin transporter), member 6 (SLC5A6), mRNA.	0	1.05526	1.0063	-1.08676	-1.60574	-1.82016	-1.97667	-2.57796
GI_5902095-S		SMT3H1	Homo sapiens SMT3 suppressor of mif two 3 homolog 1 (yeast) (SMT3H1), mRNA.	0	1.0545	1.02767	-1.0965	-1.35804	-1.67132	-2.25726	-1.83796
GI_31377810-S		LSS	Homo sapiens lanosterol synthase (2,3-oxidosqualene-lanosterol cyclase) (LSS), mRNA.	0	1.05405	-1.01978	-1.01879	-1.18002	-1.89012	-2.22892	-2.35575
GI_5579457-S		EIF3S8	Homo sapiens eukaryotic translation initiation factor 3, subunit 8, 110kDa (EIF3S8), mRNA.	0	1.05188	1.02002	-1.00877	-1.00517	-1.30467	-1.61215	-2.68381
GI_14141153-A		HNRPM	Homo sapiens heterogeneous nuclear ribonucleoprotein M (HNRPM), transcript variant 2, mRNA.	0	1.05108	1.0324	1.05662	-1.02724	-1.13439	-1.38893	-2.03273
GI_19743936-S		DDX27	Homo sapiens DEAD (Asp-Glu-Ala-Asp) box polypeptide 27 (DDX27), mRNA.	0	1.05067	-1.06497	1.0334	-1.06823	-1.16069	-1.49324	-2.11046
GI_5730016-S		RNASEP1	Homo sapiens ribonuclease P1 (RNASEP1), mRNA.	0	1.05038	1.07063	-1.08796	-1.20351	-1.04289	-1.55443	-2.47059
GI_20357519-S		UMPK	Homo sapiens uridine monophosphate kinase (UMPK), mRNA.	0	1.04949	1.02561	-1.1382	-1.22141	1.11415	-1.37002	-2.2651
GI_20127456-S		GYG	Homo sapiens glycogenin (GYG), mRNA.	0	1.04944	-1.04437	-1.05026	-1.71945	-1.92191	-1.8603	-2.21258
GI_26638658-S		MRPL40	Homo sapiens mitochondrial ribosomal protein L40 (MRPL40), nuclear gene encoding mitochondrial protein, mRNA.	0	1.04911	-1.07498	-1.0965	-1.37416	-1.72645	-1.73334	-2.49082
GI_34147635-S		CBX1	Homo sapiens chromobox homolog 1 (HP1 beta homolog Drosophila ) (CBX1), mRNA.	0	1.04898	-1.06465	-1.24119	-1.52198	-1.22711	-1.45604	-2.02528
GI_4585861-S		CENPA	Homo sapiens centromere protein A, 17kDa (CENPA), mRNA.	0	1.04795	1.20876	-1.4425	-1.34953	-1.29637	-2.14567	-1.8771
GI_7657197-S		HSA9761	Homo sapiens putative dimethyladenosine transferase (HSA9761), mRNA.	0	1.04544	1.10511	-1.08666	-1.29087	-1.47447	-1.70396	-2.11973
GI_38016928-S		PBP	Homo sapiens prostatic binding protein (PBP), mRNA.	0	1.04505	1.07018	-1.0287	-1.166	-1.57003	-1.77155	-2.33943
GI_41152082-S					1.0441	-1.08391	-1.03906	-1.46975	-2.02305	-1.61588	-2.3159
GI_27436950-S		LMNB2	Homo sapiens lamin B2 (LMNB2), mRNA.	0	1.044	1.11026	-1.01466	-1.32927	-1.53571	-1.72276	-2.21862
GI_40549423-S					1.04396	-1.13017	-1.17241	-1.32399	-1.88621	-1.65907	-2.02152
GI_4507188-S		SPTA1	Homo sapiens spectrin, alpha, erythrocytic 1 (elliptocytosis 2) (SPTA1), mRNA.	0	1.04333	1.02874	-1.08508	-1.33972	-1.78547	-2.20966	-2.57286
GI_40353732-S					1.04322	-1.06537	-1.07746	-1.14856	-1.24091	-1.67555	-2.02391
GI_30152203-S		LOC222901	Homo sapiens similar to ribosomal protein L23 (LOC222901), mRNA.	0	1.04243	-1.17918	-1.12353	-1.20274	-1.72953	-2.09337	-2.35522
GI_29337287-S		GAS41	Homo sapiens glioma-amplified sequence-41 (GAS41), mRNA.	0	1.04201	1.04279	-1.38207	-1.48949	-1.33226	-2.00174	-1.64937
GI_4507128-S		SNRPE	Homo sapiens small nuclear ribonucleoprotein polypeptide E (SNRPE), mRNA.	0	1.04091	-1.06718	-1.27311	-1.23676	-1.50749	-1.87783	-2.02425
GI_7661591-S		ASF1A	Homo sapiens ASF1 anti-silencing function 1 homolog A (S. cerevisiae) (ASF1A), mRNA.	0	1.0409	1.06316	1.09956	-1.12447	-1.62078	-2.9463	-3.05304
GI_19923235-S		SP100	Homo sapiens nuclear antigen Sp100 (SP100), mRNA.	0	1.04074	-1.06053	-1.11471	-1.08622	-1.17934	-1.84054	-2.27889
GI_31543163-S		MGC2655	Homo sapiens hypothetical protein MGC2655 (MGC2655), mRNA.	0	1.04037	1.16122	2.47899	1.0935	-1.30419	-1.72184	-2.32362
GI_15011915-A		NOLA1	Homo sapiens nucleolar protein family A, member 1 (H/ACA small nucleolar RNPs) (NOLA1), transcript variant 2, mRNA.	0	1.03908	1.01914	1.01116	-1.29091	-1.48553	-1.73812	-2.73146
GI_34147324-S		CCT5	Homo sapiens chaperonin containing TCP1, subunit 5 (epsilon) (CCT5), mRNA.	0	1.03902	-1.02118	-1.0575	-1.11944	-1.32328	-1.76592	-2.37132
GI_24762235-I		FLJ14936	Homo sapiens hypothetical protein FLJ14936 (FLJ14936), mRNA.	0	1.03878	1.00018	-1.0295	-1.30284	-1.48839	-2.03148	-2.22812
GI_31542706-S		FLJ20502	Homo sapiens hypothetical protein FLJ20502 (FLJ20502), mRNA.	0	1.03867	-1.05275	-1.09361	-1.30791	-1.36454	-1.51716	-2.05992
GI_7706110-S		8D6A	Homo sapiens 8D6 antigen (8D6A), mRNA.	0	1.03776	1.00453	1.0121	-1.19833	-1.66766	-2.25292	-2.20705
GI_24308389-S		C1orf19	Homo sapiens chromosome 1 open reading frame 19 (C1orf19), mRNA.	0	1.03744	1.0306	-1.05991	-1.32631	-1.84187	-2.1191	-2.36636
GI_14211872-S		EBRP	Homo sapiens emopamil binding related protein, delta8-delta7 sterol isomerase related protein (EBRP), mRNA.	0	1.03712	1.03984	1.04819	-1.11316	-1.9888	-1.74854	-2.60452
GI_16306593-A		SKP2	Homo sapiens S-phase kinase-associated protein 2 (p45) (SKP2), transcript variant 2, mRNA.	0	1.03621	-1.03913	-1.04125	-1.71659	-1.64191	-2.01778	-2.22989
GI_8923484-S		FLJ20516	Homo sapiens timeless-interacting protein (FLJ20516), mRNA.	0	1.03589	-1.16065	-1.1963	-1.34422	-1.55911	-1.90209	-2.26469
GI_45446741-S					1.0356	1.00696	1.06461	1.27636	1.2415	-1.1828	-2.08963
GI_14591905-S		RPL13A	Homo sapiens ribosomal protein L13a (RPL13A), mRNA.	0	1.03261	-1.0574	-1.03932	-1.3652	-1.5785	-1.91252	-2.19683
GI_19923620-S		HSD3B7	Homo sapiens hydroxy-delta-5-steroid dehydrogenase, 3 beta- and steroid delta-isomerase 7 (HSD3B7), mRNA.	0	1.03253	1.00389	1.00525	-1.40119	-1.79531	-2.03701	-1.75379
GI_6005829-S		PKP3	Homo sapiens plakophilin 3 (PKP3), mRNA.	0	1.03096	1.13129	1.26996	1.33179	1.02512	-2.08861	-2.48399
GI_13514830-S		DDX10	Homo sapiens DEAD (Asp-Glu-Ala-Asp) box polypeptide 10 (DDX10), mRNA.	0	1.03028	-1.07741	-1.18117	-1.41503	-1.35123	-2.01789	-2.1734
GI_33468964-S		KIAA1143	Homo sapiens KIAA1143 protein (KIAA1143), mRNA.	0	1.02914	-1.00278	-1.00552	-1.08437	-1.2448	-1.94612	-2.01575
GI_33589836-S		ITM2A	Homo sapiens integral membrane protein 2A (ITM2A), mRNA.	0	1.02772	1.01106	-1.09216	-1.02984	-1.1622	-1.46019	-2.02669
GI_33591068-S		BLMH	Homo sapiens bleomycin hydrolase (BLMH), mRNA.	0	1.0276	-1.02706	-1.0141	-1.22232	-1.51242	-1.86226	-2.31364
GI_7705629-S		MRPS18C	Homo sapiens mitochondrial ribosomal protein S18C (MRPS18C), nuclear gene encoding mitochondrial protein, mRNA.	0	1.0272	-1.07419	-1.1576	-1.30129	-1.39425	-1.73269	-2.21415
GI_39725679-S					1.02692	-1.06303	-1.13048	-1.40301	-2.03519	-1.73076	-2.05261
GI_33859778-S		MGC33424	Homo sapiens hypothetical protein MGC33424 (MGC33424), mRNA.	0	1.02668	-1.01734	-1.06308	-1.60612	-1.26918	-1.80097	-2.0607
GI_23510330-S		XTP1	Homo sapiens HBxAg transactivated protein 1 (XTP1), mRNA.	0	1.02416	-1.01679	-1.0154	-1.1171	-1.21734	-2.02573	-1.7736
GI_4507130-S		SNRPF	Homo sapiens small nuclear ribonucleoprotein polypeptide F (SNRPF), mRNA.	0	1.02374	1.07294	-1.02866	-1.10249	-1.28336	-1.67929	-2.67967
GI_10047093-S		HSP70-4	Homo sapiens likely ortholog of mouse heat shock protein, 70 kDa 4 (HSP70-4), mRNA.	0	1.02366	1.04588	-1.04734	-1.43165	-1.44694	-2.07524	-2.18341
GI_4755143-S		IRAK1	Homo sapiens interleukin-1 receptor-associated kinase 1 (IRAK1), mRNA.	0	1.02303	-1.03558	1.04379	-1.08177	-1.27246	-1.67566	-2.41587
GI_14249469-S		FLJ14494	Homo sapiens hypothetical protein FLJ14494 (FLJ14494), mRNA.	0	1.02299	-1.17411	-1.27639	-1.37224	-1.47154	-1.95444	-2.48628
GI_32189368-S		POLE2	Homo sapiens polymerase (DNA directed), epsilon 2 (p59 subunit) (POLE2), mRNA.	0	1.02122	-1.02074	-1.24183	-1.46524	-1.65253	-2.12479	-1.94936
GI_16445355-S		MGC19595	Homo sapiens hypothetical gene MGC19595 (MGC19595), mRNA.	0	1.02045	1.06137	-1.3896	-1.57368	-1.38245	-1.72685	-2.37967
GI_7706484-S		TRAP1	Homo sapiens heat shock protein 75 (TRAP1), mRNA.	0	1.0185	1.01372	1.09146	-1.17029	-2.06744	-1.78183	-2.00438
GI_31621304-S		LRPPRC	Homo sapiens leucine-rich PPR-motif containing (LRPPRC), mRNA.	0	1.01639	1.05915	1.02808	-1.3765	-1.89573	-2.12301	-2.04841
GI_19557686-S		SURF2	Homo sapiens surfeit 2 (SURF2), mRNA.	0	1.01514	1.13043	1.11038	-1.27596	-1.53677	-1.43633	-2.36604
GI_40018634-S					1.01463	1.01937	1.03602	-1.63608	-1.92439	-2.14692	-2.33971
GI_13325056-S		SLC27A5	Homo sapiens solute carrier family 27 (fatty acid transporter), member 5 (SLC27A5), mRNA.	0	1.01422	1.04591	1.02409	-1.16008	-2.02094	-2.01018	-2.01795
GI_30425401-S		C20orf53	Homo sapiens chromosome 20 open reading frame 53 (C20orf53), mRNA.	0	1.0134	-1.10366	-1.11358	-1.28161	-1.42878	-1.97514	-2.15557
GI_21735599-S		PDCD5	Homo sapiens programmed cell death 5 (PDCD5), mRNA.	0	1.01302	-1.03811	-1.14888	-1.22075	-1.36017	-1.60117	-2.21417
GI_4758021-S		COCH	Homo sapiens coagulation factor C homolog, cochlin (Limulus polyphemus) (COCH), mRNA.	0	1.01247	-1.00672	-1.01604	-1.3874	-2.09581	-2.04062	-2.79431
GI_34222313-S		NMP200	Homo sapiens nuclear matrix protein NMP200 related to splicing factor PRP19 (NMP200), mRNA.	0	1.01183	1.03351	-1.00111	-1.38592	-1.49588	-1.78085	-2.17294
GI_29029600-S		DHX37	Homo sapiens DEAH (Asp-Glu-Ala-His) box polypeptide 37 (DHX37), mRNA.	0	1.00917	1.17087	-1.08264	-1.4328	-1.30684	-1.77479	-2.44037
GI_40255241-S					1.00873	-1.03361	-1.07528	-1.03319	-1.1495	-1.58492	-2.16206
GI_7019550-S		TERE1	Homo sapiens transitional epithelia response protein (TERE1), mRNA.	0	1.00771	1.03439	-1.49519	-1.25301	-1.44398	-1.95504	-2.13087
GI_4507712-S		DNAJC7	Homo sapiens DnaJ (Hsp40) homolog, subfamily C, member 7 (DNAJC7), mRNA.	0	1.0059	1.09763	1.05024	-1.06734	-1.21704	-1.63767	-2.13303
GI_37549400-S		LOC344178	Homo sapiens similar to peptidylprolyl isomerase A (cyclophilin A) (LOC344178), mRNA.	0	1.00587	-1.06478	1.06265	1.08586	-1.24236	-1.36328	-2.70241
GI_22748696-S		MGC40397	Homo sapiens hypothetical protein MGC40397 (MGC40397), mRNA.	0	1.00481	1.02078	-1.1046	-1.45352	-1.36044	-1.92667	-2.20063
GI_31543556-S		RNU3IP2	Homo sapiens RNA, U3 small nucleolar interacting protein 2 (RNU3IP2), mRNA.	0	1.00467	1.01836	1.00765	-1.29328	-1.51882	-1.81792	-2.11023
GI_23510382-I		EZH2	Homo sapiens enhancer of zeste homolog 2 (Drosophila) (EZH2), transcript variant 1, mRNA.	0	1.00419	1.16213	1.15139	1.31931	-1.00142	-1.7731	-2.08538
GI_4506890-S		SET	Homo sapiens SET translocation (myeloid leukemia-associated) (SET), mRNA.	0	1.00363	-1.03636	-1.15918	-1.37889	-1.43422	-2.0402	-1.94182
GI_40217837-A					1.00305	1.02766	1.06066	-1.01923	-1.34292	-1.78158	-2.00099
GI_23510357-A		RIOK1	Homo sapiens RIO kinase 1 (yeast) (RIOK1), transcript variant 2, mRNA.	0	1.0019	1.07858	-1.20023	-1.17769	-1.1945	-1.88123	-2.28576
GI_17402872-I		BCCIP	Homo sapiens BRCA2 and CDKN1A interacting protein (BCCIP), transcript variant C, mRNA.	0	1.00176	-1.22315	-1.21208	-1.51962	-1.58769	-1.96336	-2.64947
GI_28416941-S		SNRPD1	Homo sapiens small nuclear ribonucleoprotein D1 polypeptide 16kDa (SNRPD1), mRNA.	0	1.00175	-1.06176	-1.03376	-1.27192	-1.71946	-1.98919	-2.38864
GI_13787208-S		DDX21	Homo sapiens DEAD (Asp-Glu-Ala-Asp) box polypeptide 21 (DDX21), mRNA.	0	1.00126	-1.03444	-1.07924	-1.23234	-1.28999	-1.82338	-2.79993
GI_39752644-S					1.00087	-1.06724	-1.24291	-1.78972	-1.3913	-1.38385	-2.12448
GI_9966778-S		EIF2B3	Homo sapiens eukaryotic translation initiation factor 2B, subunit 3 gamma, 58kDa (EIF2B3), mRNA.	0	1.00009	-1.25005	-1.13839	-1.3867	-1.74743	-2.02745	-2.79257
GI_21735600-S		MRPL19	Homo sapiens mitochondrial ribosomal protein L19 (MRPL19), nuclear gene encoding mitochondrial protein, mRNA.	0	-1.00015	-1.06033	-1.13235	-1.39332	-1.50238	-1.69376	-2.00313
GI_34304321-S		MRPL45	Homo sapiens mitochondrial ribosomal protein L45 (MRPL45), nuclear gene encoding mitochondrial protein, mRNA.	0	-1.0006	-1.10278	-1.09647	-1.54614	-1.55781	-1.8463	-2.09854
GI_38455411-S		GAJ	Homo sapiens GAJ protein (GAJ), mRNA.	0	-1.00277	-1.06538	-1.16398	-1.40691	-1.64275	-2.027	-1.56975
GI_21396483-S		HIST1H2BE	Homo sapiens histone 1, H2be (HIST1H2BE), mRNA.	0	-1.00322	-1.03429	1.09765	-1.00337	-1.57991	-2.0954	-2.0977
GI_4507426-S		TEAD4	Homo sapiens TEA domain family member 4 (TEAD4), mRNA.	0	-1.00407	1.10606	-1.29846	-1.24574	-1.21339	-1.37216	-2.01791
GI_21359983-S		CSDA	Homo sapiens cold shock domain protein A (CSDA), mRNA.	0	-1.00438	-1.05527	-1.0997	-1.0415	-1.26488	-1.46206	-2.69837
GI_8923041-S		C6orf37	Homo sapiens chromosome 6 open reading frame 37 (C6orf37), mRNA.	0	-1.00483	-1.02608	1.09038	2.11899	1.05885	-1.51136	-1.47354
GI_7657580-S		SLC25A13	Homo sapiens solute carrier family 25, member 13 (citrin) (SLC25A13), mRNA.	0	-1.00503	-1.08801	-1.01825	-1.20172	-1.8287	-2.03033	-2.47535
GI_32483373-S		NOL5A	Homo sapiens nucleolar protein 5A (56kDa with KKE/D repeat) (NOL5A), mRNA.	0	-1.00561	-1.05514	-1.13549	-1.31154	-1.73537	-2.23994	-2.78993
GI_31543909-S		USP1	Homo sapiens ubiquitin specific protease 1 (USP1), mRNA.	0	-1.00612	-1.09526	-1.37875	-1.27299	-1.54333	-2.4854	-2.50001
GI_17978499-A		CNOT7	Homo sapiens CCR4-NOT transcription complex, subunit 7 (CNOT7), transcript variant 2, mRNA.	0	-1.00771	-1.10486	-1.03778	-1.37277	-1.44322	-1.51695	-2.17588
GI_21361467-S		DKFZP586L0724	Homo sapiens DKFZP586L0724 protein (DKFZP586L0724), mRNA.	0	-1.00845	-1.06574	-1.28959	-1.40424	-1.17813	-1.57695	-2.20835
GI_9910383-S		CHPT1	Homo sapiens choline phosphotransferase 1 (CHPT1), mRNA.	0	-1.00846	-1.05452	-1.14223	-1.17013	-1.7087	-2.10535	-2.83887
GI_31088849-S		TMSL6	Homo sapiens thymosin-like 6 (TMSL6), mRNA.	0	-1.00858	-1.05029	1.01784	-1.04406	-1.44003	-1.43861	-2.36032
GI_13540472-S		TCP1	Homo sapiens t-complex 1 (TCP1), mRNA.	0	-1.00883	-1.0115	-1.07424	-1.17117	-1.48335	-1.79457	-2.08821
GI_20127493-S		ANP32A	Homo sapiens acidic (leucine-rich) nuclear phosphoprotein 32 family, member A (ANP32A), mRNA.	0	-1.00941	-1.16335	-1.11537	-1.29375	-1.43607	-1.62049	-2.15737
GI_42544238-S					-1.01018	1.0203	-1.03798	-1.26917	-1.92738	-2.21818	-2.29097
GI_4507208-S		SRM	Homo sapiens spermidine synthase (SRM), mRNA.	0	-1.01067	1.10112	-1.10708	-1.46461	-1.76024	-1.66417	-2.753
GI_42544137-S					-1.0112	-1.07574	-1.02901	-1.34865	-2.13125	-1.90963	-2.17799
GI_10835188-S		GSR	Homo sapiens glutathione reductase (GSR), mRNA.	0	-1.01323	-1.01989	1.08779	-1.05702	-1.35683	-2.30443	-2.69146
GI_41327772-S					-1.01334	-1.14007	1.00121	-1.1459	-1.48248	-1.65773	-2.72987
GI_8922421-S		FLJ10439	Homo sapiens hypothetical protein FLJ10439 (FLJ10439), mRNA.	0	-1.01389	-1.00735	-1.29543	-1.3702	-1.26541	-1.81362	-2.32335
GI_31657128-S		PFAS	Homo sapiens phosphoribosylformylglycinamidine synthase (FGAR amidotransferase) (PFAS), mRNA.	0	-1.01417	-1.03173	-1.10142	-1.38959	-1.55666	-1.84515	-2.01516
GI_14249535-S		CIRH1A	Homo sapiens cirrhosis, autosomal recessive 1A (cirhin) (CIRH1A), mRNA.	0	-1.01465	-1.03811	-1.08178	-1.0529	-1.11094	-1.63442	-2.3089
GI_31745175-S		LOC51252	Homo sapiens hypothetical protein LOC51252 (LOC51252), mRNA.	0	-1.01493	1.01244	1.01654	-1.10943	-1.70899	-1.92638	-2.21789
GI_39725682-S					-1.0157	-1.08717	-1.20617	-1.70553	-1.57724	-1.56557	-2.24776
GI_34222351-S		C1orf37	Homo sapiens chromosome 1 open reading frame 37 (C1orf37), mRNA.	0	-1.01606	-1.13316	-1.15126	-1.45403	-1.77577	-1.88733	-2.43569
GI_33383230-A		ARS2	Homo sapiens arsenate resistance protein ARS2 (ARS2), transcript variant 1, mRNA.	0	-1.01647	-1.02826	1.06363	1.1549	1.03277	-1.95586	-2.07279
GI_4505726-S		PEX3	Homo sapiens peroxisomal biogenesis factor 3 (PEX3), mRNA.	0	-1.01647	-1.0975	-1.13431	-1.31402	-1.45356	-1.71225	-2.07149
GI_8923531-S		CLN6	Homo sapiens ceroid-lipofuscinosis, neuronal 6, late infantile, variant (CLN6), mRNA.	0	-1.01672	1.06314	-1.01326	-1.49764	-1.8159	-2.00953	-2.52232
GI_5453602-S		CCT2	Homo sapiens chaperonin containing TCP1, subunit 2 (beta) (CCT2), mRNA.	0	-1.01699	-1.09231	-1.08264	-1.12637	-1.2681	-1.6309	-2.90478
GI_27597074-S		ITGB3BP	Homo sapiens integrin beta 3 binding protein (beta3-endonexin) (ITGB3BP), mRNA.	0	-1.01714	-1.10273	-1.16268	-1.2374	-1.73865	-2.03691	-1.83625
GI_5803110-S		EBNA1BP2	Homo sapiens EBNA1 binding protein 2 (EBNA1BP2), mRNA.	0	-1.01718	-1.05512	-1.13719	-1.26026	-1.25659	-1.4758	-2.21546
GI_27881505-I		ABCF2	Homo sapiens ATP-binding cassette, sub-family F (GCN20), member 2 (ABCF2), nuclear gene encoding mitochondrial protein, transcript variant 1, mRNA.	0	-1.01747	-1.04347	-1.18568	-1.43579	-1.25266	-1.71662	-2.2665
GI_34328934-S		MRPL13	Homo sapiens mitochondrial ribosomal protein L13 (MRPL13), nuclear gene encoding mitochondrial protein, mRNA.	0	-1.01771	-1.16932	-1.23717	-1.29591	-1.61494	-1.75608	-2.32494
GI_16117788-I		RPL34	Homo sapiens ribosomal protein L34 (RPL34), transcript variant 2, mRNA.	0	-1.01854	-1.17587	-1.17636	-1.15401	-1.65912	-1.79456	-2.1984
GI_13375659-S		FLJ22555	Homo sapiens hypothetical protein FLJ22555 (FLJ22555), mRNA.	0	-1.01883	-1.03949	-1.18796	-1.366	-1.20975	-1.71413	-2.05738
GI_31563501-S		ACAT1	Homo sapiens acetyl-Coenzyme A acetyltransferase 1 (acetoacetyl Coenzyme A thiolase) (ACAT1), nuclear gene encoding mitochondrial protein, mRNA.	0	-1.0189	-1.0332	-1.04301	-1.13825	-1.74301	-1.71402	-3.71838
GI_31377779-S		ZHX1	Homo sapiens zinc-fingers and homeoboxes 1 (ZHX1), mRNA.	0	-1.01937	-1.05268	-1.54071	-1.19325	-1.25022	-1.78519	-2.04081
GI_5031856-S		LDHA	Homo sapiens lactate dehydrogenase A (LDHA), mRNA.	0	-1.02093	-1.19449	-1.21507	-1.24839	-1.437	-1.79754	-2.15232
GI_29171760-S		PP	Homo sapiens pyrophosphatase (inorganic) (PP), mRNA.	0	-1.02158	-1.09102	-1.25855	-1.42118	-1.57339	-2.10493	-3.15246
GI_14141158-A		HNRPH3	Homo sapiens heterogeneous nuclear ribonucleoprotein H3 (2H9) (HNRPH3), transcript variant 2H9A, mRNA.	0	-1.02247	-1.25393	-1.12833	-1.1801	-1.80133	-2.49516	-1.70607
GI_4507520-S		TKT	Homo sapiens transketolase (Wernicke-Korsakoff syndrome) (TKT), mRNA.	0	-1.02287	-1.05947	-1.02046	-1.05617	-1.74613	-1.95055	-2.47274
GI_34147590-S		PUS1	Homo sapiens pseudouridylate synthase 1 (PUS1), mRNA.	0	-1.02323	-1.01014	-1.42721	-1.44961	-1.67885	-1.87001	-2.26318
GI_37548628-S		LOC343384	Homo sapiens similar to peptidyl-Pro cis trans isomerase (LOC343384), mRNA.	0	-1.02403	-1.15051	-1.05584	-1.05723	-1.32699	-1.45378	-2.85024
GI_42656857-S		LOC389168	Homo sapiens similar to template acyivating factor-I alpha (LOC389168), mRNA.	0	-1.0244	-1.09923	-1.06964	-1.1672	-1.259	-1.60065	-2.14978
GI_37546978-S		LOC376872	Homo sapiens similar to Ubiquinol-cytochrome C reductase complex 11 kDa protein, mitochondrial precursor (Mitochondrial hinge protein) (Cytochrome C1, nonheme 11 kDa protein) (Complex III subunit VIII) (LOC376872), mRNA.	0	-1.02595	-1.20506	-1.1735	-1.27961	-1.6282	-2.01214	-1.80959
GI_27765084-I		CAST	Homo sapiens calpastatin (CAST), transcript variant 2, mRNA.	0	-1.02783	-1.07353	1.09656	-1.27013	-2.07393	-2.28515	-2.36655
GI_4996892-S		HSPB1	Homo sapiens heat shock 27kDa protein 1 (HSPB1), mRNA.	0	-1.02817	1.1047	1.13266	-1.03081	-1.5476	-1.20641	-2.29618
GI_4506030-S		PPT1	Homo sapiens palmitoyl-protein thioesterase 1 (ceroid-lipofuscinosis, neuronal 1, infantile) (PPT1), mRNA.	0	-1.02826	-1.22439	-1.1812	-1.17031	-1.47224	-1.53877	-2.04067
GI_4505488-S		ODC1	Homo sapiens ornithine decarboxylase 1 (ODC1), mRNA.	0	-1.0293	-1.02253	-1.13445	-1.32703	-1.42511	-2.11889	-2.61217
GI_4759097-S		SFRS10	Homo sapiens splicing factor, arginine/serine-rich 10 (transformer 2 homolog, Drosophila) (SFRS10), mRNA.	0	-1.0295	-1.19198	-1.24221	-1.23583	-1.30925	-2.19566	-2.19448
GI_34222270-S		SFXN2	Homo sapiens sideroflexin 2 (SFXN2), mRNA.	0	-1.03124	-1.01407	-1.00629	-1.30805	-2.16498	-1.8222	-2.03414
GI_37574727-A		BID	Homo sapiens BH3 interacting domain death agonist (BID), transcript variant 3, mRNA.	0	-1.0318	-1.0246	-1.07986	-1.41827	-1.86311	-1.84309	-2.08882
GI_31542746-S		FLJ23841	Homo sapiens hypothetical protein FLJ23841 (FLJ23841), mRNA.	0	-1.03321	1.10183	1.03992	-1.19105	-2.10743	-2.56198	-2.16908
GI_42656629-S		LOC402100	Homo sapiens similar to ribosomal protein L22 (LOC402100), mRNA.	0	-1.03369	-1.3147	-1.19095	-1.24898	-1.60147	-1.69846	-2.41812
GI_29029558-I		CSE1L	Homo sapiens CSE1 chromosome segregation 1-like (yeast) (CSE1L), transcript variant 1, mRNA.	0	-1.03414	-1.07749	-1.07652	-1.2104	-1.37491	-1.77008	-2.21507
GI_20127596-S		Hes4	Homo sapiens bHLH factor Hes4 (Hes4), mRNA.	0	-1.03431	1.10803	1.71272	1.97492	-1.32713	-2.42393	-1.89454
GI_28376645-S		HMG1L10	Homo sapiens high-mobility group (nonhistone chromosomal) protein 1-like 10 (HMG1L10), mRNA.	0	-1.03459	-1.17293	-1.12523	-1.17553	-1.42807	-1.91284	-2.87667
GI_31542291-S		CCT3	Homo sapiens chaperonin containing TCP1, subunit 3 (gamma) (CCT3), mRNA.	0	-1.03484	-1.23821	-1.21011	-1.2903	-1.47592	-1.57466	-2.42291
GI_11140810-S		CUL4A	Homo sapiens cullin 4A (CUL4A), mRNA.	0	-1.03575	-1.09258	-1.10272	-1.32386	-1.41226	-2.12929	-2.24247
GI_23308578-S		TEBP	Homo sapiens unactive progesterone receptor, 23 kD (TEBP), mRNA.	0	-1.03578	-1.10281	-1.28386	-1.33381	-1.36841	-2.06803	-2.24377
GI_17572809-S		THOC4	Homo sapiens THO complex 4 (THOC4), mRNA.	0	-1.03637	-1.11487	1.08978	1.03569	-1.42344	-2.03788	-3.01566
GI_13435400-S		ME1	Homo sapiens malic enzyme 1, NADP(+)-dependent, cytosolic (ME1), mRNA.	0	-1.03652	-1.12223	1.13821	1.36671	1.23732	-1.72422	-2.02155
GI_25141327-A		CPNE7	Homo sapiens copine VII (CPNE7), transcript variant 1, mRNA.	0	-1.03781	1.05212	1.19666	1.15675	-1.65328	-1.89239	-2.42439
GI_19311011-S		BRIX	Homo sapiens BRIX (BRIX), mRNA.	0	-1.03823	-1.07448	-1.45951	-1.38168	-1.38799	-1.89564	-2.1502
GI_37538715-S		LOC377524	Homo sapiens similar to peptidylprolyl isomerase A (LOC377524), mRNA.	0	-1.03866	-1.28165	-1.33237	-1.17601	-1.64696	-1.99756	-3.75677
GI_14141160-A		HNRPU	Homo sapiens heterogeneous nuclear ribonucleoprotein U (scaffold attachment factor A) (HNRPU), transcript variant 2, mRNA.	0	-1.03898	-1.00772	-1.03884	1.08829	1.1077	-1.74771	-2.14681
GI_17402870-A		BCCIP	Homo sapiens BRCA2 and CDKN1A interacting protein (BCCIP), transcript variant B, mRNA.	0	-1.0394	-1.10086	-1.18644	-1.32781	-1.18219	-1.28759	-2.10593
GI_24307928-S		OIP5	Homo sapiens Opa-interacting protein 5 (OIP5), mRNA.	0	-1.04041	-1.00094	-1.1477	-1.57808	-1.71243	-2.20865	-2.70341
GI_13112049-A		FGFR4	Homo sapiens fibroblast growth factor receptor 4 (FGFR4), transcript variant 2, mRNA.	0	-1.04058	-1.04875	1.0502	-1.22244	-1.90799	-2.06584	-2.56448
GI_9951914-S		AHCY	Homo sapiens S-adenosylhomocysteine hydrolase (AHCY), mRNA.	0	-1.0424	-1.08777	-1.10688	-1.20825	-1.65145	-1.98744	-2.64988
GI_34222345-S		DDX49	Homo sapiens DEAD (Asp-Glu-Ala-Asp) box polypeptide 49 (DDX49), mRNA.	0	-1.04254	-1.06947	1.00581	-1.22793	-1.40929	-1.53061	-2.07386
GI_37545625-S		TAF4B	Homo sapiens TAF4b RNA polymerase II, TATA box binding protein (TBP)-associated factor, 105kDa (TAF4B), mRNA.	0	-1.0427	-1.09195	-1.12387	-1.4425	-1.73406	-2.16743	-3.03135
GI_24797085-S		KPNB3	Homo sapiens karyopherin (importin) beta 3 (KPNB3), mRNA.	0	-1.04314	-1.05069	1.01566	-1.22322	-1.52392	-1.96557	-2.24361
GI_19743897-S		ROR2	Homo sapiens receptor tyrosine kinase-like orphan receptor 2 (ROR2), mRNA.	0	-1.04344	-1.02141	2.05645	1.56686	-1.56861	-1.26771	-1.2428
GI_21359859-S		PTMA	Homo sapiens prothymosin, alpha (gene sequence 28) (PTMA), mRNA.	0	-1.0436	1.11075	1.03415	-1.20139	-1.37058	-1.53427	-2.16875
GI_41281590-S					-1.04553	-1.18901	-1.26075	-1.37453	-1.21307	-1.72303	-2.19024
GI_42544173-S					-1.04578	1.10237	-1.05115	-1.41148	-1.61802	-1.76737	-2.03138
GI_16507203-S		UHRF1	Homo sapiens ubiquitin-like, containing PHD and RING finger domains, 1 (UHRF1), mRNA.	0	-1.04625	-1.03029	-1.19714	-1.07197	-1.37792	-1.97416	-2.302
GI_15011935-S		RPS26	Homo sapiens ribosomal protein S26 (RPS26), mRNA.	0	-1.04738	-1.20754	-1.20597	-1.23493	-1.57089	-1.98236	-2.06855
GI_34328943-S		TMSB4X	Homo sapiens thymosin, beta 4, X-linked (TMSB4X), mRNA.	0	-1.04794	-1.17602	-1.16051	-1.07951	-1.41805	-1.69157	-2.30764
GI_21389390-S		FLJ31153	Homo sapiens hypothetical protein FLJ31153 (FLJ31153), mRNA.	0	-1.04889	-1.05556	-1.04998	-1.28589	-1.42888	-2.11525	-1.85317
GI_8923397-S		LYAR	Homo sapiens hypothetical protein FLJ20425 (LYAR), mRNA.	0	-1.04941	-1.16367	-1.28741	-1.50522	-1.38168	-2.09499	-3.24552
GI_8923595-S		FLJ20641	Homo sapiens hypothetical protein FLJ20641 (FLJ20641), mRNA.	0	-1.05051	-1.09732	-1.17635	-1.4663	-1.23724	-1.88694	-2.03193
GI_31542861-S		GRWD1	Homo sapiens glutamate-rich WD repeat containing 1 (GRWD1), mRNA.	0	-1.05202	-1.11112	-1.54292	-1.22924	-1.32247	-1.72077	-2.06468
GI_31543618-S		SFRS1	Homo sapiens splicing factor, arginine/serine-rich 1 (splicing factor 2, alternate splicing factor) (SFRS1), mRNA.	0	-1.05282	-1.16788	-1.1278	-1.17875	-1.31363	-2.10275	-2.22671
GI_29747360-S		LOC342405	Homo sapiens similar to peptidylprolyl isomerase A (cyclophilin A) (LOC342405), mRNA.	0	-1.05546	-1.1818	-1.18162	-1.18551	-1.36936	-1.634	-2.48789
GI_42476021-S					-1.05672	-1.13392	-1.15093	-1.62007	-1.73161	-1.96614	-2.62688
GI_39995081-S					-1.05704	-1.00088	-1.08109	-1.35015	-1.28141	-1.64861	-2.00708
GI_32526895-I		HSPC056	Homo sapiens HSPC056 protein (HSPC056), mRNA.	0	-1.05868	-1.0255	-1.47643	-1.4249	-1.46528	-1.73341	-2.09946
GI_6715587-S		BAG2	Homo sapiens BCL2-associated athanogene 2 (BAG2), mRNA.	0	-1.0587	-1.12901	-1.51613	-1.30402	-1.33142	-2.15961	-2.77677
GI_34878776-S		RNF20	Homo sapiens ring finger protein 20 (RNF20), mRNA.	0	-1.05978	-1.0916	-1.05778	-1.44634	-1.36348	-1.62912	-2.0324
GI_13376287-S		FLJ21148	Homo sapiens hypothetical protein FLJ21148 (FLJ21148), mRNA.	0	-1.06025	-1.11936	-1.52154	-1.40959	-1.33748	-1.74675	-2.09375
GI_34222136-S		LOC93081	Homo sapiens hypothetical protein BC015148 (LOC93081), mRNA.	0	-1.06067	-1.2881	-1.28905	-1.22324	-1.38639	-1.93104	-2.54625
GI_37546335-S		LOC375833	Homo sapiens similar to DKFZP586L0724 protein (LOC375833), mRNA.	0	-1.06088	-1.19152	-1.34493	-1.53075	-1.31983	-1.89945	-2.66162
GI_4826997-S		SFPQ	Homo sapiens splicing factor proline/glutamine rich (polypyrimidine tract binding protein associated) (SFPQ), mRNA.	0	-1.06153	-1.23615	1.00201	-1.03394	-1.2576	-2.16865	-2.49723
GI_34147541-S		LOC115098	Homo sapiens hypothetical protein BC013949 (LOC115098), mRNA.	0	-1.06214	-1.07389	-1.12297	-1.27953	-1.6093	-1.57892	-2.49858
GI_17921992-I		TUBA2	Homo sapiens tubulin, alpha 2 (TUBA2), transcript variant 1, mRNA.	0	-1.06382	-1.20154	1.08032	1.10027	-1.10384	-1.89782	-2.22403
GI_22027499-S		CA8	Homo sapiens carbonic anhydrase VIII (CA8), mRNA.	0	-1.06504	-1.03024	-1.03782	-1.51021	-1.3265	-1.91605	-2.43708
GI_37546535-S		LOC377960	Homo sapiens similar to Heat shock cognate 71 kDa protein (LOC377960), mRNA.	0	-1.06702	-1.16158	1.26272	1.08401	-1.96138	-2.02474	-2.55092
GI_13399321-S		FLJ10774	Homo sapiens hypothetical protein FLJ10774 (FLJ10774), mRNA.	0	-1.06786	1.03945	-1.29044	-1.77276	-1.19532	-1.54725	-2.09568
GI_14110413-A		HNRPD	Homo sapiens heterogeneous nuclear ribonucleoprotein D (AU-rich element RNA binding protein 1, 37kDa) (HNRPD), transcript variant 3, mRNA.	0	-1.06804	-1.14396	-1.14798	-1.29169	-1.46313	-2.05629	-2.35471
GI_39930468-S		BXDC1	Homo sapiens brix domain containing 1 (BXDC1), mRNA.	0	-1.06823	-1.09186	-1.12287	-1.27164	-1.4114	-1.99083	-2.10027
GI_4557760-S		MSH2	Homo sapiens mutS homolog 2, colon cancer, nonpolyposis type 1 (E. coli) (MSH2), mRNA.	0	-1.07368	-1.18399	-1.08033	-1.37896	-1.63985	-2.06565	-2.32333
GI_4507230-S		SSBP1	Homo sapiens single-stranded DNA binding protein (SSBP1), mRNA.	0	-1.07627	-1.27875	-1.34305	-1.32206	-1.3488	-1.74542	-2.00374
GI_17105380-S		CLIC2	Homo sapiens chloride intracellular channel 2 (CLIC2), mRNA.	0	-1.07783	-1.20691	-1.15382	-1.40778	-1.70266	-1.80082	-2.42346
GI_22726178-S		LDHB	Homo sapiens lactate dehydrogenase B (LDHB), mRNA.	0	-1.07843	-1.25528	-1.27087	-1.32397	-1.7681	-2.50418	-2.27481
GI_37550882-S		LOC375936	Homo sapiens similar to peptidylprolyl isomerase A (cyclophilin A) (LOC375936), mRNA.	0	-1.07847	-1.12731	1.0429	-1.01565	-1.40541	-1.59192	-2.66886
GI_34222245-I		HRAS	Homo sapiens v-Ha-ras Harvey rat sarcoma viral oncogene homolog (HRAS), mRNA.	0	-1.07898	-1.07941	-1.01824	1.09035	-1.05357	-1.60387	-2.14316
GI_37546442-S		LOC377970	Homo sapiens similar to Glyceraldehyde 3-phosphate dehydrogenase, liver (GAPDH) (LOC377970), mRNA.	0	-1.08118	-1.04984	1.1055	1.05172	-1.35688	-1.5285	-2.27963
GI_33620772-S		XTP5	Homo sapiens minor histocompatibility antigen HA-8 (XTP5), mRNA.	0	-1.08245	-1.15634	-1.15745	-1.28258	-1.37999	-1.7532	-2.16979
GI_4557640-S		HDAC2	Homo sapiens histone deacetylase 2 (HDAC2), mRNA.	0	-1.08275	-1.22475	-1.19962	-1.25897	-1.46704	-1.51341	-2.009
GI_29029560-A		CSE1L	Homo sapiens CSE1 chromosome segregation 1-like (yeast) (CSE1L), transcript variant 2, mRNA.	0	-1.08429	-1.08151	-1.21944	-1.46696	-1.48988	-2.04198	-2.33287
GI_37541634-S		NUP160	Homo sapiens nucleoporin 160kDa (NUP160), mRNA.	0	-1.08472	-1.09215	-1.07454	-1.18796	-1.20199	-1.54519	-2.1719
GI_37551124-S		LOC375528	Homo sapiens similar to ribosomal protein L5; 60S ribosomal protein L5 (LOC375528), mRNA.	0	-1.08485	-1.22831	-1.05939	-1.16291	-1.7649	-1.71701	-2.1828
GI_42658911-S		LOC401470	Homo sapiens similar to 40S ribosomal protein S26 (LOC401470), mRNA.	0	-1.08637	-1.19175	-1.13626	-1.2011	-1.62265	-1.76868	-2.62993
GI_24308186-S		LOC56931	Homo sapiens hypothetical protein from EUROIMAGE 1967720 (LOC56931), mRNA.	0	-1.09422	1.02339	-1.04649	-1.33791	-1.29323	-1.78679	-2.69234
GI_31377729-S		LOC56902	Homo sapiens putatative 28 kDa protein (LOC56902), mRNA.	0	-1.09699	-1.1669	-1.42247	-1.34464	-1.47805	-1.95719	-2.11097
GI_18375537-I		TREX2	Homo sapiens three prime repair exonuclease 2 (TREX2), transcript variant 5, mRNA.	0	-1.09816	-1.07712	-1.10128	-1.5196	-2.00715	-2.15086	-2.29896
GI_42662536-S		LOC389848	Homo sapiens similar to 40S ribosomal protein SA (P40) (34/67 kDa laminin receptor) (Colon carcinoma laminin-binding protein) (NEM/1CHD4) (Multidrug resistance-associated protein MGr1-Ag) (LOC389848), mRNA.	0	-1.10191	-1.27243	-1.03358	-1.02706	-1.58713	-1.89763	-3.24609
GI_7705852-S		DNCLI1	Homo sapiens dynein, cytoplasmic, light intermediate polypeptide 1 (DNCLI1), mRNA.	0	-1.10437	-1.10909	1.02352	1.01492	1.00759	-1.60706	-2.2301
GI_14165436-A		HNRPK	Homo sapiens heterogeneous nuclear ribonucleoprotein K (HNRPK), transcript variant 3, mRNA.	0	-1.10556	-1.21033	-1.1038	-1.30768	-1.60239	-2.1236	-2.01035
GI_24497584-S		AKR1C4	Homo sapiens aldo-keto reductase family 1, member C4 (chlordecone reductase; 3-alpha hydroxysteroid dehydrogenase, type I; dihydrodiol dehydrogenase 4) (AKR1C4), mRNA.	0	-1.10899	-1.22212	1.00746	-1.0261	-1.49332	-1.62677	-2.53459
GI_10947049-A		ANK1	Homo sapiens ankyrin 1, erythrocytic (ANK1), transcript variant 8, mRNA.	0	-1.11332	-1.10559	-1.00915	-1.37701	-1.62398	-2.0574	-2.122
GI_13994260-S		MRPL32	Homo sapiens mitochondrial ribosomal protein L32 (MRPL32), nuclear gene encoding mitochondrial protein, mRNA.	0	-1.11534	-1.2873	-1.41569	-1.41247	-1.58863	-2.0803	-2.57387
GI_34485729-S		PRKY	Homo sapiens protein kinase, Y-linked (PRKY), mRNA.	0	-1.11588	-1.07078	-1.36156	-1.26819	-1.41323	-1.93432	-2.28173
GI_24431990-S		C6orf85	Homo sapiens chromosome 6 open reading frame 85 (C6orf85), mRNA.	0	-1.11785	1.05651	1.00718	-1.31602	-2.27717	-2.37897	-2.09058
GI_39725933-S					-1.11941	-1.11075	-1.02633	-1.19165	-1.61924	-2.22937	-2.16502
GI_22035688-S		GCAT	Homo sapiens glycine C-acetyltransferase (2-amino-3-ketobutyrate coenzyme A ligase) (GCAT), nuclear gene encoding mitochondrial protein, mRNA.	0	-1.12261	-1.08965	-1.10222	-1.25235	-1.80903	-1.96019	-2.20391
GI_13259511-A		SMN1	Homo sapiens survival of motor neuron 1, telomeric (SMN1), transcript variant b, mRNA.	0	-1.12509	-1.23964	-1.1416	-1.25919	-1.37957	-1.81357	-2.22614
GI_21359908-S		ZT86	Homo sapiens zinc finger protein (ZT86), mRNA.	0	-1.12743	-1.11131	-1.27689	-1.32106	-1.39702	-1.67162	-2.13287
GI_4505058-S		TACSTD1	Homo sapiens tumor-associated calcium signal transducer 1 (TACSTD1), mRNA.	0	-1.12809	-1.22529	-1.08234	1.03314	-1.42659	-2.9213	-4.00768
GI_22749014-S		FLJ36666	Homo sapiens hypothetical protein FLJ36666 (FLJ36666), mRNA.	0	-1.13641	-1.1257	-1.55085	-1.29257	-1.50318	-1.85811	-2.03864
GI_45439320-S					-1.14046	-1.28569	-1.29963	-1.36275	-1.35989	-1.40364	-2.22726
GI_32313574-A		AUP1	Homo sapiens ancient ubiquitous protein 1 (AUP1), transcript variant 2, mRNA.	0	-1.14531	-1.29809	-1.09934	-1.08061	-1.44008	-1.81963	-2.10384
GI_4759273-S		TXNL	Homo sapiens thioredoxin-like, 32kDa (TXNL), mRNA.	0	-1.15143	-1.23717	-1.04155	-1.05327	-1.02881	-1.90407	-2.25057
GI_21265090-S		MRPL3	Homo sapiens mitochondrial ribosomal protein L3 (MRPL3), nuclear gene encoding mitochondrial protein, mRNA.	0	-1.15175	-1.20118	-1.33166	-1.44004	-1.58818	-1.8809	-2.13757
GI_37542995-S		LOC341315	Homo sapiens similar to Polyadenylate-binding protein 1 (Poly(A)-binding protein 1) (PABP 1) (LOC341315), mRNA.	0	-1.15347	-1.26027	-1.01299	-1.07761	-1.31659	-1.77942	-2.42754
GI_22547196-S		ZIC2	Homo sapiens Zic family member 2 (odd-paired homolog, Drosophila) (ZIC2), mRNA.	0	-1.15508	1.00917	1.70737	-1.29683	-1.42665	-2.53264	-3.19121
GI_31543631-S		SLC25A19	Homo sapiens solute carrier family 25 (mitochondrial deoxynucleotide carrier), member 19 (SLC25A19), mRNA.	0	-1.15516	-1.19724	-1.30611	1.01191	-1.21375	-1.49841	-2.29477
GI_34147710-S		C13orf3	Homo sapiens chromosome 13 open reading frame 3 (C13orf3), mRNA.	0	-1.1585	-1.21327	-1.2032	-1.2787	-1.46216	-1.78305	-2.09415
GI_6912303-S		CHORDC1	Homo sapiens cysteine and histidine-rich domain (CHORD)-containing, zinc binding protein 1 (CHORDC1), mRNA.	0	-1.15913	-1.33419	-1.2431	-1.10658	-1.10867	-1.71746	-2.63291
GI_29743323-S		LOC347348	Homo sapiens similar to Heat shock 27 kDa protein (HSP 27) (Stress-responsive protein 27) (SRP27) (Estrogen-regulated 24 kDa protein) (28 kDa heat shock protein) (LOC347348), mRNA.	0	-1.16523	-1.14453	-1.0682	-1.25141	-1.93861	-1.62324	-3.31047
GI_14249315-S		MGC13251	Homo sapiens hypothetical protein MGC13251 (MGC13251), mRNA.	0	-1.1877	-1.304	-1.24819	1.54606	-1.2706	-2.34047	-1.75846
GI_42655923-S		LOC400810	Homo sapiens similar to Ferritin heavy chain (Ferritin H subunit) (LOC400810), mRNA.	0	-1.19495	-1.1134	1.10515	1.04604	-1.39331	-1.72584	-2.42584
GI_37544141-S		LOC376156	Homo sapiens similar to 60S ribosomal protein L11 (LOC376156), mRNA.	0	-1.21494	-1.37613	-1.10554	-1.10067	-1.62137	-1.79357	-2.03358
GI_37563702-S		LOC375172	Homo sapiens similar to ribosomal protein L5; 60S ribosomal protein L5 (LOC375172), mRNA.	0	-1.21883	-1.36111	-1.14301	-1.26962	-1.81119	-2.05092	-2.09632
GI_42659033-S		LOC401537	Homo sapiens similar to Laminin receptor 1 (LOC401537), mRNA.	0	-1.2743	-1.38655	-1.09185	-1.10266	-1.62008	-1.8078	-2.43641
GI_17446851-S		LOC130678	Homo sapiens similar to 60S acidic ribosomal protein P1 (LOC130678), mRNA.	0	-1.29121	-1.35758	-1.10966	-1.01993	-1.29097	-1.45193	-2.39819
GI_31377626-S		AD24	Homo sapiens AD24 protein (AD24), mRNA.	0	-1.29859	-1.34303	-1.62796	-1.30975	-1.28626	-1.89393	-2.40381
GI_4502680-S		CD69	Homo sapiens CD69 antigen (p60, early T-cell activation antigen) (CD69), mRNA.	0	2.27069	3.35225	2.02839	1.90874	2.22571	2.63773	2.22875
GI_34147657-S		DDIT3	Homo sapiens DNA-damage-inducible transcript 3 (DDIT3), mRNA.	0	1.60942	2.49427	1.64524	2.13913	3.41495	2.57195	2.38221
GI_42544184-A					1.25396	1.36791	1.61529	1.50703	2.59757	1.96362	1.80886
GI_5902015-A		RTN4	Homo sapiens reticulon 4 (RTN4), mRNA.	0	1.21166	1.13461	1.5774	2.43702	2.36917	1.86612	1.9218
GI_22209007-S		SPRY2	Homo sapiens sprouty homolog 2 (Drosophila) (SPRY2), mRNA.	0	1.2033	1.38599	1.40295	2.69769	3.78572	3.0835	3.03833
GI_27777631-S		SLC9A1	Homo sapiens solute carrier family 9 (sodium/hydrogen exchanger), isoform 1 (antiporter, Na+/H+, amiloride sensitive) (SLC9A1), mRNA.	0	1.18534	1.32981	1.43184	1.73129	1.9956	2.12414	2.16894
GI_10938021-S		CAP1	Homo sapiens CAP, adenylate cyclase-associated protein 1 (yeast) (CAP1), mRNA.	0	1.17939	1.14021	1.15481	1.6643	2.38613	3.61736	3.85418
GI_30181232-S		LRRN4	Homo sapiens leucine rich repeat neuronal 4 (LRRN4), mRNA.	0	1.17567	1.28297	1.44842	1.63294	1.78639	2.46615	2.48403
GI_31341865-S		LOC255783	Homo sapiens hypothetical protein LOC255783 (LOC255783), mRNA.	0	1.17197	1.39191	1.92464	2.47276	2.44468	3.00948	4.3846
GI_4506026-S		PPP4C	Homo sapiens protein phosphatase 4 (formerly X), catalytic subunit (PPP4C), mRNA.	0	1.15247	1.30856	1.38144	1.33978	1.78492	2.56482	2.64328
GI_27764866-S		SYP	Homo sapiens synaptophysin (SYP), mRNA.	0	1.1452	1.05927	1.27594	1.68811	2.13524	3.32583	5.18989
GI_31543079-S		RNF149	Homo sapiens ring finger protein 149 (RNF149), mRNA.	0	1.14446	1.08102	1.46106	2.09081	1.87606	2.05634	2.34971
GI_4507830-S		ULK1	Homo sapiens unc-51-like kinase 1 (C. elegans) (ULK1), mRNA.	0	1.14343	1.34058	1.94077	1.8147	2.11093	2.65203	3.2093
GI_37622888-S		CHP	Homo sapiens calcium binding protein P22 (CHP), mRNA.	0	1.1433	1.11192	1.30746	1.63997	1.97602	2.52213	1.67822
GI_23110926-S		PSMB7	Homo sapiens proteasome (prosome, macropain) subunit, beta type, 7 (PSMB7), mRNA.	0	1.14278	1.19254	1.22644	1.42054	2.06333	2.10897	1.55235
GI_21264599-S		HIST1H4H	Homo sapiens histone 1, H4h (HIST1H4H), mRNA.	0	1.14032	1.15319	1.61049	1.72405	1.83075	2.42359	1.91806
GI_42657467-S		LOC154092	Homo sapiens hypothetical protein LOC154092 (LOC154092), mRNA.	0	1.1384	1.12135	1.24118	1.84755	2.04857	2.28298	3.56876
GI_7706340-S		CGI-127	Homo sapiens yippee protein (CGI-127), mRNA.	0	1.1373	1.13176	1.24104	1.46396	1.8979	2.10874	3.21452
GI_7662313-S		ZNF432	Homo sapiens zinc finger protein 432 (ZNF432), mRNA.	0	1.13533	1.19381	1.52976	1.5725	1.65216	1.53076	2.30638
GI_40806202-S					1.13238	1.18163	1.35956	1.32937	2.57027	2.5047	3.30807
GI_34577109-I		ALDOA	Homo sapiens aldolase A, fructose-bisphosphate (ALDOA), transcript variant 2, mRNA.	0	1.12991	1.48681	1.43534	1.67555	1.81933	2.07182	1.61269
GI_18375661-A		PTPN7	Homo sapiens protein tyrosine phosphatase, non-receptor type 7 (PTPN7), transcript variant 3, mRNA.	0	1.12657	1.27319	1.84611	1.82367	2.32295	2.75205	2.87312
GI_32484978-S		AP3B1	Homo sapiens adaptor-related protein complex 3, beta 1 subunit (AP3B1), mRNA.	0	1.12583	1.33056	1.45762	1.42957	1.81245	2.13803	1.80935
GI_40254841-S					1.12542	1.16824	1.47347	1.93615	2.23729	1.90591	1.8727
GI_20127557-S		HSPC177	Homo sapiens hypothetical protein HSPC177 (HSPC177), mRNA.	0	1.12314	1.0316	1.21865	1.58402	2.09723	2.0475	2.02431
GI_32130534-S		CKLFSF6	Homo sapiens chemokine-like factor super family 6 (CKLFSF6), mRNA.	0	1.1192	-1.01513	1.0353	1.43187	2.13468	2.3522	2.10553
GI_45439368-S					1.11855	1.12097	1.90947	2.78164	2.34208	1.98229	2.25338
GI_20336193-S		FURIN	Homo sapiens furin (paired basic amino acid cleaving enzyme) (FURIN), mRNA.	0	1.11765	1.12961	1.33129	1.6601	1.90899	2.69061	2.63359
GI_33286417-A		PKM2	Homo sapiens pyruvate kinase, muscle (PKM2), transcript variant 1, mRNA.	0	1.11634	1.02915	1.2673	1.54484	2.01291	2.8937	1.58956
GI_37537523-S		CLDN12	Homo sapiens claudin 12 (CLDN12), mRNA.	0	1.11587	1.16282	1.10941	1.57905	1.82929	1.85558	2.02506
GI_17149837-I		FKBP1A	Homo sapiens FK506 binding protein 1A, 12kDa (FKBP1A), transcript variant 12B, mRNA.	0	1.11586	1.17544	1.30544	1.46675	1.45972	2.81492	2.26452
GI_4507668-S		TPT1	Homo sapiens tumor protein, translationally-controlled 1 (TPT1), mRNA.	0	1.11368	1.18248	1.52689	2.01292	2.51503	2.80358	2.39005
GI_32261305-S		IQGAP1	Homo sapiens IQ motif containing GTPase activating protein 1 (IQGAP1), mRNA.	0	1.11211	1.15907	1.33561	1.97455	2.3212	1.97424	1.80633
GI_7661567-S		PGM3	Homo sapiens phosphoglucomutase 3 (PGM3), mRNA.	0	1.11029	1.03502	1.06369	1.68829	2.83061	3.5305	3.37886
GI_34328936-S		CD63	Homo sapiens CD63 antigen (melanoma 1 antigen) (CD63), mRNA.	0	1.10998	1.13757	1.42716	1.9493	2.89579	4.22178	3.01302
GI_29789254-A		CMIP	Homo sapiens c-Maf-inducing protein (CMIP), transcript variant Tc-mip, mRNA.	0	1.10483	1.26584	1.65543	2.16688	2.12863	2.67804	4.63301
GI_7669552-S		VCP	Homo sapiens valosin-containing protein (VCP), mRNA.	0	1.10418	1.06911	1.37224	1.68572	2.11159	2.19531	1.87451
GI_21314683-A		SSBP3	Homo sapiens single stranded DNA binding protein 3 (SSBP3), mRNA.	0	1.10346	1.08806	1.1777	1.27049	1.58763	2.98082	2.27348
GI_5174408-S		CD2BP2	Homo sapiens CD2 antigen (cytoplasmic tail) binding protein 2 (CD2BP2), mRNA.	0	1.10286	1.03081	1.21626	1.56431	1.88149	1.67706	2.07185
GI_40254845-S					1.10252	1.02721	1.36581	1.83341	2.15307	1.97873	1.903
GI_31543542-S		RAI17	Homo sapiens retinoic acid induced 17 (RAI17), mRNA.	0	1.10139	1.15915	1.103	2.75078	4.43683	3.87087	3.85737
GI_32483372-I		GEM	Homo sapiens GTP binding protein overexpressed in skeletal muscle (GEM), transcript variant 1, mRNA.	0	1.10113	1.00515	1.24587	2.10314	2.2427	2.10019	1.39162
GI_5453709-S		LASP1	Homo sapiens LIM and SH3 protein 1 (LASP1), mRNA.	0	1.09762	1.24813	1.69869	2.3826	3.16065	3.4492	3.12934
GI_5360207-A		IDS	Homo sapiens iduronate 2-sulfatase (Hunter syndrome) (IDS), transcript variant 2, mRNA.	0	1.09531	1.15451	1.17982	1.32028	2.46205	5.43044	4.64796
GI_13376207-S		FRA	Homo sapiens Fos-related antigen (FRA), mRNA.	0	1.09424	1.15957	1.27984	2.07182	4.04609	2.59405	1.85547
GI_4758391-S		FOXD1	Homo sapiens forkhead box D1 (FOXD1), mRNA.	0	1.09348	1.04675	1.25453	1.65998	1.99675	2.37592	3.22313
GI_24797070-S		HLA-E	Homo sapiens major histocompatibility complex, class I, E (HLA-E), mRNA.	0	1.09124	1.0991	1.27636	1.52042	2.36224	2.34806	2.48474
GI_37546731-S		LOC375790	Homo sapiens similar to agrin precursor (LOC375790), mRNA.	0	1.09087	1.10749	1.75031	1.84874	1.44509	1.72849	2.30421
GI_34850075-S		RAB13	Homo sapiens RAB13, member RAS oncogene family (RAB13), mRNA.	0	1.09048	1.01483	1.45773	2.10278	2.51808	3.52565	3.05345
GI_4505892-S		PLP2	Homo sapiens proteolipid protein 2 (colonic epithelium-enriched) (PLP2), mRNA.	0	1.09029	1.06953	1.35734	1.86091	2.17075	2.56108	1.84562
GI_4557750-S		MICA	Homo sapiens MHC class I polypeptide-related sequence A (MICA), mRNA.	0	1.08967	1.10014	1.20845	1.87036	2.21572	1.95594	2.05625
GI_20127615-S		NICAL	Homo sapiens NEDD9 interacting protein with calponin homology and LIM domains (NICAL), mRNA.	0	1.08644	1.06832	1.50369	1.81627	2.19408	2.99904	2.76236
GI_20127485-S		TIP47	Homo sapiens cargo selection protein (mannose 6 phosphate receptor binding protein) (TIP47), mRNA.	0	1.08639	1.13282	1.53197	2.49794	3.25605	2.76342	2.36042
GI_19311005-S		PPP1R14C	Homo sapiens protein phosphatase 1, regulatory (inhibitor) subunit 14C (PPP1R14C), mRNA.	0	1.08564	1.1284	1.32701	2.25091	2.4124	1.9262	1.87475
GI_19913437-S		ATP6V1D	Homo sapiens ATPase, H+ transporting, lysosomal 34kDa, V1 subunit D (ATP6V1D), mRNA.	0	1.08415	-1.02356	1.515	3.00077	3.58218	3.36761	3.12877
GI_21361780-S		FLJ10350	Homo sapiens hypothetical protein FLJ10350 (FLJ10350), mRNA.	0	1.08181	1.08634	1.27948	1.91344	2.22208	2.43001	2.00318
GI_14591901-A		RECQL	Homo sapiens RecQ protein-like (DNA helicase Q1-like) (RECQL), transcript variant 2, mRNA.	0	1.08107	-1.02861	1.05246	1.37446	1.93521	2.05589	1.73182
GI_38348289-S		FLJ46072	Homo sapiens FLJ46072 protein (FLJ46072), mRNA.	0	1.07625	1.01921	1.3096	2.53227	2.42349	1.7589	2.22043
GI_38202216-A		SRC	Homo sapiens v-src sarcoma (Schmidt-Ruppin A-2) viral oncogene homolog (avian) (SRC), transcript variant 2, mRNA.	0	1.07543	1.02642	1.31331	1.58006	1.71464	2.08517	2.03327
GI_25777697-A		TRIM39	Homo sapiens tripartite motif-containing 39 (TRIM39), transcript variant 2, mRNA.	0	1.07403	1.1989	2.22647	2.60516	2.53711	2.73369	1.87796
GI_24475978-S		LOC51255	Homo sapiens hypothetical protein LOC51255 (LOC51255), mRNA.	0	1.07343	1.10239	1.11821	1.3166	1.94517	3.63303	3.31347
GI_4758315-S		ETV5	Homo sapiens ets variant gene 5 (ets-related molecule) (ETV5), mRNA.	0	1.07266	-1.01131	1.04771	1.39387	2.72218	2.44515	2.26193
GI_4502146-S		APLP2	Homo sapiens amyloid beta (A4) precursor-like protein 2 (APLP2), mRNA.	0	1.07255	1.07639	1.2368	1.32754	1.7913	2.17664	2.65652
GI_38348363-S		FLJ46603	Homo sapiens FLJ46603 protein (FLJ46603), mRNA.	0	1.07132	1.07345	1.51071	2.15417	2.71485	3.02475	2.34142
GI_24475708-S		CCNL2	Homo sapiens cyclin L2 (CCNL2), mRNA.	0	1.07121	1.22011	1.66905	2.3052	1.85558	2.66075	3.65197
GI_10863902-S		TRIP12	Homo sapiens thyroid hormone receptor interactor 12 (TRIP12), mRNA.	0	1.07075	1.03448	1.2097	1.63188	2.16596	1.79956	1.60176
GI_21314771-S		ESDN	Homo sapiens endothelial and smooth muscle cell-derived neuropilin-like protein (ESDN), mRNA.	0	1.07056	1.08064	1.07996	1.59186	2.87441	2.11263	2.45158
GI_14790127-A		CASP9	Homo sapiens caspase 9, apoptosis-related cysteine protease (CASP9), transcript variant beta, mRNA.	0	1.07006	1.05303	2.01766	2.89486	2.70106	2.8538	2.95432
GI_9845497-S		LAMC1	Homo sapiens laminin, gamma 1 (formerly LAMB2) (LAMC1), mRNA.	0	1.06938	1.18482	1.34179	3.41708	5.11294	2.27628	1.95941
GI_22748614-S		MGC17943	Homo sapiens hypothetical protein MGC17943 (MGC17943), mRNA.	0	1.06837	-1.03485	1.01586	1.30158	2.06841	2.43751	2.53723
GI_37545578-S		NDFIP2	Homo sapiens Nedd4 family interacting protein 2 (NDFIP2), mRNA.	0	1.06683	1.04224	1.33053	1.79211	2.2351	2.75929	2.01943
GI_6806897-A		SNCA	Homo sapiens synuclein, alpha (non A4 component of amyloid precursor) (SNCA), transcript variant NACP112, mRNA.	0	1.06604	1.08407	1.23757	1.69778	2.93263	3.68601	4.08817
GI_5901987-S		JM5	Homo sapiens JM5 protein (JM5), mRNA.	0	1.06592	1.0924	1.6187	2.04505	2.27995	3.23031	3.721
GI_7662658-S		SEC24D	Homo sapiens SEC24 related gene family, member D (S. cerevisiae) (SEC24D), mRNA.	0	1.06438	-1.00171	-1.23917	1.14598	2.70957	2.95048	2.62289
GI_4503650-S		FACL1	Homo sapiens fatty-acid-Coenzyme A ligase, long-chain 1 (FACL1), mRNA.	0	1.06351	1.01749	-1.00115	1.46221	2.01119	2.39346	2.2315
GI_4503980-S		GFPT1	Homo sapiens glutamine-fructose-6-phosphate transaminase 1 (GFPT1), mRNA.	0	1.06164	1.05928	1.13196	1.31041	2.14153	2.41301	2.32493
GI_6912533-S		NMA	Homo sapiens putative transmembrane protein (NMA), mRNA.	0	1.06151	-1.38486	2.08868	3.25509	1.96617	2.08241	2.53681
GI_22218344-S		LOC91012	Homo sapiens hypothetical protein MGC45411 (LOC91012), mRNA.	0	1.0612	1.10521	1.32686	1.98057	2.29891	1.92014	1.78861
GI_42734322-S		KIAA0913	Homo sapiens KIAA0913 protein (KIAA0913), mRNA.	0	1.0612	1.13309	1.22687	2.012	3.30906	3.15197	2.69703
GI_34304340-A		PDCD4	Homo sapiens programmed cell death 4 (neoplastic transformation inhibitor) (PDCD4), transcript variant 1, mRNA.	0	1.0602	1.11189	1.38178	1.42269	1.7595	2.22408	1.79841
GI_10880123-A		PSCD2	Homo sapiens pleckstrin homology, Sec7 and coiled-coil domains 2 (cytohesin-2) (PSCD2), transcript variant 2, mRNA.	0	1.05904	1.1593	1.4316	2.14444	2.331	1.80562	1.83672
GI_22062022-S		KIAA0033	Homo sapiens KIAA0033 protein (KIAA0033), mRNA.	0	1.05873	1.0778	1.50175	1.49192	1.73721	1.74238	2.28104
GI_34222184-S		LOC133957	Homo sapiens similar to RIKEN cDNA 0610011N22 (LOC133957), mRNA.	0	1.0581	1.05144	1.23106	1.8648	1.59495	1.92644	2.03473
GI_41350204-S					1.05771	1.06273	1.23584	1.47072	1.96183	2.36464	2.29156
GI_11993942-S		TIP-1	Homo sapiens Tax interaction protein 1 (TIP-1), mRNA.	0	1.05724	1.11572	1.17948	1.17425	2.26686	4.28673	3.9047
GI_15718673-S		ADRB2	Homo sapiens adrenergic, beta-2-, receptor, surface (ADRB2), mRNA.	0	1.05531	-1.02736	1.14416	1.92896	2.14472	3.6667	4.12966
GI_34147356-S		MGC2594	Homo sapiens hypothetical protein MGC2594 (MGC2594), mRNA.	0	1.05426	1.19222	1.48049	1.94124	2.37339	2.13469	2.11551
GI_21040323-A		BCL6	Homo sapiens B-cell CLL/lymphoma 6 (zinc finger protein 51) (BCL6), transcript variant 1, mRNA.	0	1.05406	1.27343	1.22357	1.38825	2.09699	1.85172	1.83408
GI_22748750-S		MGC34680	Homo sapiens hypothetical protein MGC34680 (MGC34680), mRNA.	0	1.05406	1.17542	1.14058	1.648	3.30672	2.78885	3.35179
GI_22507396-S		MYH9	Homo sapiens myosin, heavy polypeptide 9, non-muscle (MYH9), mRNA.	0	1.04973	1.01171	1.32582	2.30922	2.55492	3.17853	3.27009
GI_31881797-S		MKLN1	Homo sapiens muskelin 1, intracellular mediator containing kelch motifs (MKLN1), mRNA.	0	1.049	1.08002	1.29629	1.82265	2.36799	2.09324	1.84741
GI_12707564-I		ECM1	Homo sapiens extracellular matrix protein 1 (ECM1), transcript variant 1, mRNA.	0	1.04865	1.04416	1.23442	1.34476	1.67022	2.26351	2.59749
GI_7706293-A		DKFZP434J154	Homo sapiens DKFZP434J154 protein (DKFZP434J154), mRNA.	0	1.04832	1.22329	1.24359	1.32651	2.05424	2.71829	2.82574
GI_13470085-S		RAI14	Homo sapiens retinoic acid induced 14 (RAI14), mRNA.	0	1.04801	1.10971	1.05248	1.66619	2.30017	2.19428	2.18775
GI_40255250-S					1.04799	1.04103	2.00262	2.87882	1.874	2.20957	2.43817
GI_34222243-S		ARHC	Homo sapiens ras homolog gene family, member C (ARHC), mRNA.	0	1.04621	1.1047	1.93917	2.84821	3.31672	2.92949	2.79979
GI_4506312-S		PTPRH	Homo sapiens protein tyrosine phosphatase, receptor type, H (PTPRH), mRNA.	0	1.04566	1.06524	1.91677	2.00971	1.51631	2.20094	2.83017
GI_11545834-S		SE20-4	Homo sapiens cutaneous T-cell lymphoma-associated tumor antigen se20-4 (SE20-4), mRNA.	0	1.0451	1.21704	1.78191	1.70124	1.63921	1.8938	2.29959
GI_37595529-A		PHC2	Homo sapiens polyhomeotic-like 2 (Drosophila) (PHC2), transcript variant 2, mRNA.	0	1.04443	1.01002	1.2416	1.69481	2.35326	2.63362	2.57332
GI_7669551-A		VCL	Homo sapiens vinculin (VCL), transcript variant VCL, mRNA.	0	1.04432	-1.12519	1.33049	1.77124	2.45763	2.66796	2.02884
GI_27886587-A		PTK2B	Homo sapiens PTK2B protein tyrosine kinase 2 beta (PTK2B), transcript variant 4, mRNA.	0	1.0436	-1.03146	1.65767	3.28066	2.49679	2.84747	3.2316
GI_15812207-S		FBXO8	Homo sapiens F-box only protein 8 (FBXO8), mRNA.	0	1.04344	1.16927	1.1807	1.83944	3.02302	1.90794	1.67728
GI_31982912-S		FKSG44	Homo sapiens hypothetical protein FKSG44 (FKSG44), mRNA.	0	1.04238	1.12575	1.23169	1.63723	1.56738	1.81474	2.20977
GI_27894352-A		NR4A2	Homo sapiens nuclear receptor subfamily 4, group A, member 2 (NR4A2), transcript variant 4, mRNA.	0	1.04235	1.27839	1.26111	2.28075	1.66431	2.5877	4.26671
GI_31742486-S		KIF3B	Homo sapiens kinesin family member 3B (KIF3B), mRNA.	0	1.04193	1.10022	-1.1504	1.31319	2.03926	2.3127	1.82483
GI_11345461-S		FLJ22649	Homo sapiens hypothetical protein FLJ22649 similar to signal peptidase SPC22/23 (FLJ22649), mRNA.	0	1.04179	1.01506	1.12939	1.47936	2.01942	2.19712	2.08659
GI_4503744-S		FLNA	Homo sapiens filamin A, alpha (actin binding protein 280) (FLNA), mRNA.	0	1.0401	1.2507	1.97523	2.52708	3.34056	3.48786	3.28137
GI_37546705-S		LOC375786	Homo sapiens hypothetical gene supported by AL713796 (LOC375786), mRNA.	0	1.03715	1.02671	1.35401	1.36217	1.76515	2.41158	2.3191
GI_42476202-S					1.03629	1.18814	2.3767	2.56868	2.232	2.06356	2.60923
GI_34222337-S		FLJ11773	Homo sapiens hypothetical protein FLJ11773 (FLJ11773), mRNA.	0	1.03622	1.21316	1.63954	1.95676	2.26477	2.74395	2.80673
GI_33636720-S		PRKAR1A	Homo sapiens protein kinase, cAMP-dependent, regulatory, type I, alpha (tissue specific extinguisher 1) (PRKAR1A), mRNA.	0	1.03618	1.0367	1.54822	2.03328	2.66293	2.61431	2.81776
GI_42518069-S					1.03564	-1.02861	1.32428	2.0839	1.87186	2.63672	2.02768
GI_22035676-I		RBP1L1	Homo sapiens retinoblastoma binding protein 1-like 1 (RBP1L1), transcript variant 1, mRNA.	0	1.03424	1.00776	1.33934	1.88656	2.03634	2.10565	1.92617
GI_40807467-S					1.03115	1.08026	1.45157	1.74408	2.70526	2.82304	2.66696
GI_37549413-S		LOC150739	Homo sapiens similar to keratin 8 (LOC150739), mRNA.	0	1.03094	-1.03385	1.36457	1.79701	1.80647	2.92845	3.2546
GI_4557712-S		LAMB3	Homo sapiens laminin, beta 3 (LAMB3), mRNA.	0	1.03087	1.10124	1.45961	2.90005	2.52068	4.17803	4.24721
GI_13027793-A		MMP19	Homo sapiens matrix metalloproteinase 19 (MMP19), transcript variant rasi-9, mRNA.	0	1.03053	1.09525	1.09011	1.6938	2.27291	3.76356	4.36087
GI_29734032-S		LOC347265	Homo sapiens similar to bA13B9.3 (novel protein similar to KRT8) (LOC347265), mRNA.	0	1.02975	-1.0597	1.21506	1.55702	1.54005	2.18179	2.00597
GI_4503250-S		DAB2	Homo sapiens disabled homolog 2, mitogen-responsive phosphoprotein (Drosophila) (DAB2), mRNA.	0	1.02785	-1.0035	-1.08819	1.67892	1.77927	2.53995	7.35225
GI_11386174-A		PPP1R11	Homo sapiens protein phosphatase 1, regulatory (inhibitor) subunit 11 (PPP1R11), transcript variant 1, mRNA.	0	1.02713	1.00584	1.07153	1.19506	1.90435	2.52066	2.03716
GI_21361646-S		AHCYL1	Homo sapiens S-adenosylhomocysteine hydrolase-like 1 (AHCYL1), mRNA.	0	1.02682	-1.01686	1.42527	1.57545	2.03313	2.7098	2.96394
GI_33359689-S		EFNB2	Homo sapiens ephrin-B2 (EFNB2), mRNA.	0	1.02581	1.02918	1.13956	2.50105	3.37424	2.7225	2.84207
GI_4557802-S		NPC1	Homo sapiens Niemann-Pick disease, type C1 (NPC1), mRNA.	0	1.02575	-1.03587	1.81705	3.29575	2.65826	2.22024	3.15552
GI_39930378-S		LRRC8	Homo sapiens leucine rich repeat containing 8 (LRRC8), mRNA.	0	1.02555	1.13429	1.55035	1.68448	1.85512	2.63484	2.96148
GI_31542938-S		HPGD	Homo sapiens hydroxyprostaglandin dehydrogenase 15-(NAD) (HPGD), mRNA.	0	1.02456	-1.10591	-1.09216	1.57349	2.59712	2.9681	-1.00871
GI_25777601-S		PSMD2	Homo sapiens proteasome (prosome, macropain) 26S subunit, non-ATPase, 2 (PSMD2), mRNA.	0	1.02442	-1.03686	1.31389	1.47951	1.72285	2.37269	1.61821
GI_22749146-S		FLJ23654	Homo sapiens hypothetical protein FLJ23654 (FLJ23654), mRNA.	0	1.02301	1.09999	-1.04583	1.73337	2.5663	1.81934	1.36416
GI_4809285-A		IRF7	Homo sapiens interferon regulatory factor 7 (IRF7), transcript variant c, mRNA.	0	1.02235	1.06883	1.75545	2.63963	3.35603	2.69	2.53978
GI_4506760-S		S100A10	Homo sapiens S100 calcium binding protein A10 (annexin II ligand, calpactin I, light polypeptide (p11)) (S100A10), mRNA.	0	1.0223	1.10923	1.28792	1.92776	2.9709	5.43626	2.73979
GI_7706342-S		CGI-128	Homo sapiens CGI-128 protein (CGI-128), mRNA.	0	1.02202	1.08234	1.13794	1.24832	2.16272	4.55129	2.50668
GI_20302149-S		LYPLA2	Homo sapiens lysophospholipase II (LYPLA2), mRNA.	0	1.02185	1.16698	1.31267	1.42577	1.68884	2.18729	1.68653
GI_18426889-S		LOC96610	Homo sapiens hypothetical protein similar to KIAA0187 gene product (LOC96610), mRNA.	0	1.02131	-1.10361	1.00199	1.29776	2.00929	2.16306	1.57632
GI_31340578-S		DKFZp434B227	Homo sapiens hypothetical protein DKFZp434B227 (DKFZp434B227), mRNA.	0	1.02131	-1.03487	2.762	3.50679	1.6543	2.37809	3.84404
GI_38093664-S		LOC349114	Homo sapiens hypothetical protein LOC349114 (LOC349114), mRNA.	0	1.02096	1.23659	1.64908	2.27014	2.18099	2.70505	3.58798
GI_11545917-S		LCN7	Homo sapiens lipocalin 7 (LCN7), mRNA.	0	1.02084	1.06378	1.83968	1.71232	1.29516	2.47254	7.31588
GI_19743818-A		ITGB1	Homo sapiens integrin, beta 1 (fibronectin receptor, beta polypeptide, antigen CD29 includes MDF2, MSK12) (ITGB1), transcript variant 1D, mRNA.	0	1.01968	1.00422	1.19516	1.51122	2.45663	2.8367	2.92297
GI_14042967-S		SPINL	Homo sapiens spinster-like protein (SPINL), mRNA.	0	1.0196	1.13242	1.31045	1.6245	2.87382	2.8087	2.05819
GI_42789379-S					1.01956	-1.09997	1.35995	2.12759	2.27418	2.02959	1.89754
GI_33457353-S		BAK1	Homo sapiens BCL2-antagonist/killer 1 (BAK1), mRNA.	0	1.01812	1.0373	1.68712	2.08891	2.3366	1.92186	1.77345
GI_5360215-I		IDS	Homo sapiens iduronate 2-sulfatase (Hunter syndrome) (IDS), transcript variant 1, mRNA.	0	1.01799	-1.04398	-1.01385	1.22985	2.17618	4.27859	2.92476
GI_37551220-S		KIAA0913	Homo sapiens KIAA0913 protein (KIAA0913), mRNA.	0	1.01682	1.09923	1.07595	1.77563	2.14424	2.06558	1.85334
GI_13376853-S		UBXD1	Homo sapiens UBX domain containing 1 (UBXD1), mRNA.	0	1.01667	1.09185	1.29822	1.49581	1.78858	2.30127	2.69941
GI_45333897-S					1.01652	-1.03339	1.09159	1.29544	1.96224	2.95951	4.02237
GI_11038623-S		PHC1	Homo sapiens polyhomeotic-like 1 (Drosophila) (PHC1), mRNA.	0	1.01434	-1.05095	1.1805	1.37464	1.93821	2.13643	2.2108
GI_23397686-A		EMR2	Homo sapiens egf-like module containing, mucin-like, hormone receptor-like sequence 2 (EMR2), transcript variant 4, mRNA.	0	1.01318	1.0468	1.48196	2.10162	2.26374	2.65481	3.26099
GI_19923878-S		SBBI54	Homo sapiens hypothetical transmembrane protein SBBI54 (SBBI54), mRNA.	0	1.0124	1.10727	1.29016	1.30164	1.89138	3.30926	2.55427
GI_13376246-S		FLJ22301	Homo sapiens hypothetical protein FLJ22301 (FLJ22301), mRNA.	0	1.01157	1.01174	-1.05051	2.17884	1.96349	2.63159	5.60927
GI_4503414-S		DUSP11	Homo sapiens dual specificity phosphatase 11 (RNA/RNP complex 1-interacting) (DUSP11), mRNA.	0	1.01146	1.01411	-1.1182	1.85328	2.02691	1.47321	1.53223
GI_31341469-S		PDIP1	Homo sapiens polymerase delta-interacting protein 1 (PDIP1), mRNA.	0	1.01129	1.10754	1.58594	1.94235	1.79388	1.92956	2.05556
GI_33469134-S		FLJ10210	Homo sapiens hypothetical protein FLJ10210 (FLJ10210), mRNA.	0	1.01072	-1.07382	1.34369	2.00289	3.21315	2.02758	1.70691
GI_40288292-S					1.01029	-1.04028	1.51108	1.9489	2.572	2.51178	3.03832
GI_13375833-S		FLJ23186	Homo sapiens hypothetical protein FLJ23186 (FLJ23186), mRNA.	0	1.01012	1.03997	1.42359	3.15916	2.30043	2.536	2.09918
GI_32967598-A		ANK3	Homo sapiens ankyrin 3, node of Ranvier (ankyrin G) (ANK3), transcript variant 2, mRNA.	0	1.00978	1.03514	1.08913	2.00124	2.29164	2.85171	1.74592
GI_21626459-S		AF1Q	Homo sapiens ALL1-fused gene from chromosome 1q (AF1Q), mRNA.	0	1.00904	-1.03786	1.1322	1.65359	2.91233	1.81653	1.81939
GI_31541784-S		ABI-2	Homo sapiens abl-interactor 2 (ABI-2), mRNA.	0	1.00858	1.02352	1.16178	1.51469	1.99819	2.00166	2.26891
GI_4506344-S		PXN	Homo sapiens paxillin (PXN), mRNA.	0	1.00848	1.03985	1.56125	2.7548	2.99274	3.66886	2.90651
GI_28372492-S		CUL4B	Homo sapiens cullin 4B (CUL4B), mRNA.	0	1.00792	-1.01491	1.20862	1.45349	1.80825	1.7681	2.43895
GI_29337284-S		CHIC2	Homo sapiens cysteine-rich hydrophobic domain 2 (CHIC2), mRNA.	0	1.00769	1.17654	1.48509	1.62553	2.63803	2.59339	2.43784
GI_42661225-S		LOC146784	Homo sapiens hypothetical protein LOC146784 (LOC146784), mRNA.	0	1.00725	1.02118	1.08623	1.2678	2.12238	1.69949	1.40323
GI_41350322-I					1.00704	1.06826	1.40378	2.00861	2.31214	2.51573	3.18991
GI_21626463-S		ARCN1	Homo sapiens archain 1 (ARCN1), mRNA.	0	1.0067	1.01567	1.16348	1.2819	2.30369	2.42343	2.19354
GI_13518025-S		LIMS1	Homo sapiens LIM and senescent cell antigen-like domains 1 (LIMS1), mRNA.	0	1.00665	1.05517	1.58511	2.19068	2.67687	2.43248	2.89241
GI_9257239-A		SDFR1	Homo sapiens stromal cell derived factor receptor 1 (SDFR1), transcript variant alpha, mRNA.	0	1.00627	-1.06467	1.05405	1.56755	1.93619	1.78932	2.28768
GI_4757755-S		ANXA2	Homo sapiens annexin A2 (ANXA2), mRNA.	0	1.00562	-1.06593	1.33854	2.17947	2.86494	2.70869	1.58605
GI_19923728-S		AD158	Homo sapiens hypothetical protein AD158 (AD158), mRNA.	0	1.00507	-1.00222	1.37041	3.63759	2.64732	2.90797	3.89962
GI_21493023-A		AKAP12	Homo sapiens A kinase (PRKA) anchor protein (gravin) 12 (AKAP12), transcript variant 2, mRNA.	0	1.00505	1.05964	1.06154	1.67764	1.78515	2.39487	3.69266
GI_32130524-I		CKLFSF3	Homo sapiens chemokine-like factor super family 3 (CKLFSF3), transcript variant 1, mRNA.	0	1.00472	-1.04414	1.67726	1.94382	1.69601	2.1528	1.78967
GI_5453667-S		GSA7	Homo sapiens ubiquitin activating enzyme E1-like protein (GSA7), mRNA.	0	1.00416	1.06168	1.17502	1.57548	1.9697	2.18591	1.9179
GI_34147359-S		C9orf16	Homo sapiens chromosome 9 open reading frame 16 (C9orf16), mRNA.	0	1.00311	1.12158	1.35216	1.35479	1.51621	2.58457	2.89981
GI_4757733-S		AIM2	Homo sapiens absent in melanoma 2 (AIM2), mRNA.	0	1.00262	1.01264	1.06045	1.39606	2.46261	5.43415	3.74907
GI_4504936-S		KYNU	Homo sapiens kynureninase (L-kynurenine hydrolase) (KYNU), mRNA.	0	1.00236	-1.00839	1.11295	1.4964	2.09531	1.42438	1.6299
GI_37540257-S		LOC375693	Homo sapiens similar to Selenoprotein T (LOC375693), mRNA.	0	1.00187	-1.06988	1.30831	2.00544	2.33723	2.16139	2.20554
GI_4557730-S		LTBP1	Homo sapiens latent transforming growth factor beta binding protein 1 (LTBP1), mRNA.	0	1.00115	-1.06939	-1.15818	1.86066	3.12198	3.41241	4.02415
GI_42741658-S					1.00113	-1.03563	1.09273	1.47254	2.52108	2.31322	4.23335
GI_24307968-S		CYFIP1	Homo sapiens cytoplasmic FMR1 interacting protein 1 (CYFIP1), mRNA.	0	1.00013	1.02666	1.43876	1.50628	1.83345	1.96678	2.08818
GI_34303948-S		MGC27076	Homo sapiens hypothetical protein MGC27076 (MGC27076), mRNA.	0	-1.00009	1.10497	1.21746	2.02735	2.08013	1.70182	1.89563
GI_31341948-S		MGC52282	Homo sapiens hypothetical protein MGC52282 (MGC52282), mRNA.	0	-1.00078	-1.12744	1.41908	1.68949	2.20297	5.03019	4.59578
GI_44955928-S		KIAA1078	Homo sapiens KIAA1078 protein (KIAA1078), mRNA.	0	-1.00115	1.04547	1.47908	2.3464	3.14712	1.95996	1.57493
GI_4506516-S		RGS2	Homo sapiens regulator of G-protein signalling 2, 24kDa (RGS2), mRNA.	0	-1.00124	-1.06849	1.08656	1.93247	1.66077	2.91308	5.35687
GI_40549399-A					-1.00145	1.09828	1.49583	1.76179	1.77274	2.34409	2.32405
GI_31543416-S		PLSCR3	Homo sapiens phospholipid scramblase 3 (PLSCR3), mRNA.	0	-1.00321	1.01568	1.18836	1.5981	2.64453	3.69641	3.73197
GI_9507032-S		TERF2IP	Homo sapiens telomeric repeat binding factor 2, interacting protein (TERF2IP), mRNA.	0	-1.00335	1.09069	1.30974	1.53494	2.01812	1.72119	1.84138
GI_9951921-S		CIB1	Homo sapiens calcium and integrin binding 1 (calmyrin) (CIB1), mRNA.	0	-1.00402	1.09773	1.12666	1.30251	1.70746	2.65416	2.72887
GI_40255093-S					-1.00415	1.04855	1.23367	1.61685	2.03516	1.90389	2.17779
GI_4758091-S		CTBS	Homo sapiens chitobiase, di-N-acetyl- (CTBS), mRNA.	0	-1.00698	1.02461	1.40186	2.06358	2.8509	3.01452	3.9122
GI_24308333-S		KIAA1838	Homo sapiens KIAA1838 protein (KIAA1838), mRNA.	0	-1.00735	1.07449	1.23255	1.45827	2.02952	2.4417	2.7533
GI_16753232-S		TLN1	Homo sapiens talin 1 (TLN1), mRNA.	0	-1.0088	1.09007	1.17278	1.57618	1.77764	2.54239	2.44334
GI_37551911-S		CLG	Homo sapiens likely ortholog of mouse common-site lymphoma/leukemia GEF (CLG), mRNA.	0	-1.0093	1.08666	1.25097	1.40375	2.20665	2.41603	2.73031
GI_20270211-S		TNKS1BP1	Homo sapiens tankyrase 1 binding protein 1, 182kDa (TNKS1BP1), mRNA.	0	-1.00932	-1.07961	-1.12075	1.39136	2.12057	2.43349	2.31713
GI_38570137-S					-1.00934	1.11658	1.20255	1.30946	2.05302	1.88795	1.95174
GI_11496880-S		ELK1	Homo sapiens ELK1, member of ETS oncogene family (ELK1), mRNA.	0	-1.00953	-1.03963	1.14643	1.54678	1.90104	1.91691	2.63817
GI_7706562-S		LOC51762	Homo sapiens RAB-8b protein (LOC51762), mRNA.	0	-1.01051	-1.05803	-1.075	1.83945	1.62069	1.7399	2.14693
GI_8923109-S		NDE1	Homo sapiens nudE nuclear distribution gene E homolog 1 (A. nidulans) (NDE1), mRNA.	0	-1.01095	1.02022	1.25787	1.78014	2.14436	1.77	1.59434
GI_21361412-S		DNAJB5	Homo sapiens DnaJ (Hsp40) homolog, subfamily B, member 5 (DNAJB5), mRNA.	0	-1.01104	1.03129	1.22913	1.9998	2.12831	2.21164	2.28559
GI_34878696-A		LKAP	Homo sapiens limkain b1 (LKAP), transcript variant 2, mRNA.	0	-1.01107	1.00515	1.15198	1.63893	2.19566	2.09031	2.02415
GI_12025669-S		ACTN1	Homo sapiens actinin, alpha 1 (ACTN1), mRNA.	0	-1.0113	1.07481	1.43372	1.9872	3.11604	4.03773	4.23774
GI_14249477-S		FLJ14525	Homo sapiens hypothetical protein FLJ14525 (FLJ14525), mRNA.	0	-1.01212	1.03784	1.14575	1.62621	1.97336	2.34624	1.92281
GI_20373152-S		MYO18B	Homo sapiens myosin XVIIIB (MYO18B), mRNA.	0	-1.0125	1.15014	1.33094	1.08796	1.91823	3.1512	3.79594
GI_41151474-S		PLXNB2	Homo sapiens plexin B2 (PLXNB2), mRNA.	0	-1.01361	-1.06094	1.36888	1.84376	1.88606	2.04795	2.36915
GI_21237729-A		MLC1	Homo sapiens megalencephalic leukoencephalopathy with subcortical cysts 1 (MLC1), transcript variant 1, mRNA.	0	-1.01817	-1.03769	1.11732	3.28228	4.7887	2.51215	1.42404
GI_5902809-I		BMP1	Homo sapiens bone morphogenetic protein 1 (BMP1), transcript variant BMP1-3, mRNA.	0	-1.02036	1.08236	1.71917	1.98502	1.92861	2.87523	3.27893
GI_34222247-S		URP2	Homo sapiens UNC-112 related protein 2 (URP2), transcript variant URP2SF, mRNA.	0	-1.0204	1.06887	1.39479	1.83476	2.51065	3.02325	2.95828
GI_12707559-A		GABRE	Homo sapiens gamma-aminobutyric acid (GABA) A receptor, epsilon (GABRE), transcript variant 1, mRNA.	0	-1.02095	-1.01188	1.37759	1.71102	1.75468	2.4647	3.2364
GI_21361087-A					-1.02196	1.07133	1.77771	2.48221	2.95797	2.60852	2.15747
GI_13376422-S		FLJ23235	Homo sapiens hypothetical protein FLJ23235 (FLJ23235), mRNA.	0	-1.02238	-1.06652	1.52267	2.55687	3.09547	3.37688	3.30174
GI_34147391-S		MGC10471	Homo sapiens hypothetical protein MGC10471 (MGC10471), mRNA.	0	-1.0235	1.02367	1.06377	1.68981	1.88174	2.34944	2.94589
GI_27894367-S		NOTCH1	Homo sapiens Notch homolog 1, translocation-associated (Drosophila) (NOTCH1), mRNA.	0	-1.02392	1.03675	1.64381	2.50483	2.86585	2.61434	2.46903
GI_19913393-A		SMTN	Homo sapiens smoothelin (SMTN), transcript variant 3, mRNA.	0	-1.02412	-1.0327	1.41334	2.66896	3.10925	2.77926	2.2818
GI_18104977-S		PTPN1	Homo sapiens protein tyrosine phosphatase, non-receptor type 1 (PTPN1), mRNA.	0	-1.02439	1.07419	1.5694	2.5533	2.72678	2.29736	2.50153
GI_34222158-S		FLJ10925	Homo sapiens hypothetical protein FLJ10925 (FLJ10925), mRNA.	0	-1.02567	1.08665	1.3479	1.71305	2.07019	2.36397	2.48669
GI_18087856-S		NCE2	Homo sapiens NEDD8-conjugating enzyme (NCE2), mRNA.	0	-1.0258	1.0602	1.20641	1.68367	2.69156	4.48047	5.0611
GI_9910225-S		FN5	Homo sapiens FN5 protein (FN5), mRNA.	0	-1.02664	1.04453	1.28991	1.65986	2.03726	2.66829	2.7141
GI_39930611-I		KLHL5	Homo sapiens kelch-like 5 (Drosophila) (KLHL5), transcript variant b, mRNA.	0	-1.02734	-1.03829	1.04382	1.37794	1.79206	2.33129	2.50598
GI_21361735-S		RICH1	Homo sapiens RhoGAP interacting with CIP4 homologs 1 (RICH1), mRNA.	0	-1.02747	1.00734	1.08409	1.44413	2.15393	2.08729	1.91525
GI_40254821-S					-1.02797	1.04755	1.54736	1.9532	2.09965	2.15143	1.79783
GI_24041017-I		UXT	Homo sapiens ubiquitously-expressed transcript (UXT), transcript variant 1, mRNA.	0	-1.02898	1.00736	1.14467	1.52578	1.97663	2.55354	2.13424
GI_15147251-S		SH3BP1	Homo sapiens SH3-domain binding protein 1 (SH3BP1), mRNA.	0	-1.03072	1.09843	1.36475	1.59182	2.14469	2.73096	2.63234
GI_14149980-S		DKFZp434K2435	Homo sapiens hypothetical protein DKFZp434K2435 (DKFZp434K2435), mRNA.	0	-1.03093	1.04132	-1.0775	1.48237	2.11909	1.63215	1.71857
GI_32490578-A		CRA	Homo sapiens cisplatin resistance associated (CRA), mRNA.	0	-1.03218	1.03808	1.27205	1.59754	1.61409	1.95104	3.30112
GI_24430189-S		KRT15	Homo sapiens keratin 15 (KRT15), mRNA.	0	-1.03253	-1.05415	1.47508	2.28478	3.37405	2.60526	2.10184
GI_4503970-S		GDI1	Homo sapiens GDP dissociation inhibitor 1 (GDI1), mRNA.	0	-1.03339	-1.0841	1.18925	1.88933	2.17821	2.12679	2.43492
GI_22748812-S		FLJ31052	Homo sapiens hypothetical protein FLJ31052 (FLJ31052), mRNA.	0	-1.03394	1.02817	1.92358	2.28174	2.13566	1.84615	2.86154
GI_21362043-S		MGC11115	Homo sapiens hypothetical protein MGC11115 (MGC11115), mRNA.	0	-1.03646	1.03885	1.19841	1.54121	1.86289	2.15042	2.52756
GI_21361610-S		CKIP-1	Homo sapiens CK2 interacting protein 1; HQ0024c protein (CKIP-1), mRNA.	0	-1.03649	1.00816	1.78191	2.12907	2.07587	2.28837	3.36447
GI_29728546-S		KIAA0551	Homo sapiens Traf2 and NCK interacting kinase (KIAA0551), mRNA.	0	-1.03664	-1.03056	1.1296	2.60371	2.59515	2.02455	1.63731
GI_4759049-S		RPS6KA3	Homo sapiens ribosomal protein S6 kinase, 90kDa, polypeptide 3 (RPS6KA3), mRNA.	0	-1.03675	1.04047	1.36107	1.90962	2.46141	1.96494	1.7472
GI_42662266-S		LOC388783	Homo sapiens similar to hypothetical protein (LOC388783), mRNA.	0	-1.03697	1.13651	1.41749	1.58469	1.71219	2.24183	1.57859
GI_30240931-S		EHD1	Homo sapiens EH-domain containing 1 (EHD1), mRNA.	0	-1.03856	1.08997	1.73426	2.035	2.78949	3.73882	3.5357
GI_12383061-S		KLC2	Homo sapiens likely ortholog of kinesin light chain 2 (KLC2), mRNA.	0	-1.04009	1.15024	1.20044	1.76949	2.03994	2.08724	1.45944
GI_25282468-S		RDH10	Homo sapiens retinol dehydrogenase 10 (all-trans) (RDH10), mRNA.	0	-1.04012	-1.01674	1.64911	2.60853	1.97947	2.43796	3.22069
GI_5032188-S		TP53BP1	Homo sapiens tumor protein p53 binding protein, 1 (TP53BP1), mRNA.	0	-1.04082	-1.03343	1.09122	2.07319	2.55525	2.27379	1.83847
GI_5032056-S		S100A11	Homo sapiens S100 calcium binding protein A11 (calgizzarin) (S100A11), mRNA.	0	-1.04177	1.04249	1.46589	2.31945	2.71851	3.6739	2.43452
GI_21361461-S		EHD2	Homo sapiens EH-domain containing 2 (EHD2), mRNA.	0	-1.04296	-1.00212	1.26014	2.5417	3.45259	4.41658	3.81298
GI_41222100-S		KIAA0877	Homo sapiens KIAA0877 protein (KIAA0877), mRNA.	0	-1.04351	-1.12328	1.03131	1.41771	1.73963	2.55902	2.96477
GI_30410804-I		CDCP1	Homo sapiens CUB domain-containing protein 1 (CDCP1), transcript variant 1, mRNA.	0	-1.04357	-1.12046	1.31252	2.32429	2.29753	3.03657	3.33061
GI_38327637-S		CREB3	Homo sapiens cAMP responsive element binding protein 3 (CREB3), mRNA.	0	-1.04513	-1.01011	1.1366	1.4458	2.13428	2.28714	2.52378
GI_13654234-A					-1.04519	-1.0429	1.35223	3.20148	4.64828	3.18807	2.55009
GI_41327768-S					-1.04666	1.06702	1.12204	1.67974	1.72488	2.46313	3.69841
GI_42794761-S					-1.04863	-1.10389	1.29858	3.48418	4.00666	2.2446	3.38921
GI_4557881-S		IL2RG	Homo sapiens interleukin 2 receptor, gamma (severe combined immunodeficiency) (IL2RG), mRNA.	0	-1.04899	-1.03721	1.45287	2.00023	2.36349	3.52763	2.86929
GI_17105397-I		WDR1	Homo sapiens WD repeat domain 1 (WDR1), transcript variant 1, mRNA.	0	-1.04974	1.0449	1.7388	2.65509	2.94447	2.77109	2.86181
GI_7661563-S		DKFZP434B103	Homo sapiens DKFZP434B103 protein (DKFZP434B103), mRNA.	0	-1.05029	1.00807	1.62445	2.10014	1.62004	1.79595	2.6019
GI_7662001-S		EDEM1	Homo sapiens ER degradation enhancer, mannosidase alpha-like 1 (EDEM1), mRNA.	0	-1.05068	1.03094	1.58787	1.7719	2.31909	2.94149	2.38737
GI_28416437-S		ARFGAP3	Homo sapiens ADP-ribosylation factor GTPase activating protein 3 (ARFGAP3), mRNA.	0	-1.05108	-1.06919	1.08016	1.26302	2.03232	2.52259	2.44658
GI_7705372-S		EPLIN	Homo sapiens epithelial protein lost in neoplasm beta (EPLIN), mRNA.	0	-1.05163	1.01221	1.32979	1.38889	3.32312	2.43044	1.94006
GI_28178854-A		TGIF	Homo sapiens TGFB-induced factor (TALE family homeobox) (TGIF), transcript variant 7, mRNA.	0	-1.05183	-1.07498	1.17191	1.75303	1.86423	1.78321	2.18725
GI_34147648-S		TLE2	Homo sapiens transducin-like enhancer of split 2 (E(sp1) homolog, Drosophila) (TLE2), mRNA.	0	-1.05234	1.00208	1.518	1.8875	1.3635	1.95166	4.80126
GI_22749232-S		FLJ35453	Homo sapiens hypothetical protein FLJ35453 (FLJ35453), mRNA.	0	-1.05292	-1.03448	1.07085	1.76964	1.89273	1.94255	2.23548
GI_17105398-A		WDR1	Homo sapiens WD repeat domain 1 (WDR1), transcript variant 2, mRNA.	0	-1.05313	1.14383	1.56291	1.85343	1.78124	1.7642	2.22714
GI_38327560-S		STK4	Homo sapiens serine/threonine kinase 4 (STK4), mRNA.	0	-1.0546	-1.05607	1.05164	1.67426	2.76456	2.41446	2.29481
GI_4507868-S		VASP	Homo sapiens vasodilator-stimulated phosphoprotein (VASP), mRNA.	0	-1.05513	1.04787	2.24348	2.98167	3.03994	2.56041	2.3582
GI_21359904-S		SH3GLB1	Homo sapiens SH3-domain GRB2-like endophilin B1 (SH3GLB1), mRNA.	0	-1.05835	-1.09677	1.14041	2.37609	3.8501	3.73324	2.30484
GI_12545403-S		ICAM5	Homo sapiens intercellular adhesion molecule 5, telencephalin (ICAM5), mRNA.	0	-1.05945	-1.00741	1.70868	2.98696	2.67312	2.58642	3.59131
GI_23312365-S		TNFRSF1B	Homo sapiens tumor necrosis factor receptor superfamily, member 1B (TNFRSF1B), mRNA.	0	-1.06135	-1.09206	1.55505	1.06485	1.66719	3.72712	4.59584
GI_19923320-S		KIFC3	Homo sapiens kinesin family member C3 (KIFC3), mRNA.	0	-1.06146	1.05136	1.45691	1.94736	2.33234	2.64166	2.83968
GI_24475812-S		MKL1	Homo sapiens megakaryoblastic leukemia (translocation) 1 (MKL1), mRNA.	0	-1.06186	1.05566	1.03694	2.26603	2.0088	1.85412	1.50097
GI_20986527-S		MAPK13	Homo sapiens mitogen-activated protein kinase 13 (MAPK13), mRNA.	0	-1.06187	1.11103	1.30608	1.8826	2.18064	3.09866	4.51821
GI_20127465-S		HOMER1	Homo sapiens homer homolog 1 (Drosophila) (HOMER1), mRNA.	0	-1.06206	-1.16316	1.46079	2.41327	2.61649	2.30766	2.65674
GI_20555643-S		KIAA1949	Homo sapiens KIAA1949 protein (KIAA1949), mRNA.	0	-1.06419	-1.01044	1.28257	1.90649	1.73778	2.03754	2.32682
GI_42660219-S		LOC400169	Homo sapiens similar to LRRGT00052 (LOC400169), mRNA.	0	-1.06435	-1.02851	2.03944	2.38637	1.80773	2.4999	2.19
GI_13446228-S		MESDC1	Homo sapiens mesoderm development candidate 1 (MESDC1), mRNA.	0	-1.0657	-1.08821	1.09552	1.74785	1.81772	2.46318	2.90551
GI_18426972-S		DRAP1	Homo sapiens DR1-associated protein 1 (negative cofactor 2 alpha) (DRAP1), mRNA.	0	-1.06654	1.04695	1.18118	1.55152	2.0776	3.43529	3.34757
GI_16507951-S		CARD11	Homo sapiens caspase recruitment domain family, member 11 (CARD11), mRNA.	0	-1.06663	-1.00186	1.25759	1.69713	1.70808	2.11623	2.18752
GI_36054106-S		BENE	Homo sapiens BENE protein (BENE), mRNA.	0	-1.06868	1.00508	-1.06071	1.40506	2.97149	2.93739	4.46213
GI_21955169-I		SSBP3	Homo sapiens single stranded DNA binding protein 3 (SSBP3), mRNA.	0	-1.07039	-1.01855	1.13375	1.1092	1.74843	3.76024	3.24438
GI_4504750-S		ITGA5	Homo sapiens integrin, alpha 5 (fibronectin receptor, alpha polypeptide) (ITGA5), mRNA.	0	-1.07191	-1.08754	2.02001	1.96817	3.53448	4.23288	2.75642
GI_22547178-S		TRPV2	Homo sapiens transient receptor potential cation channel, subfamily V, member 2 (TRPV2), mRNA.	0	-1.07247	-1.05023	1.25024	1.65607	2.03726	2.73121	2.6698
GI_28559077-A		SMOX	Homo sapiens spermine oxidase (SMOX), transcript variant 3, mRNA.	0	-1.07477	1.03215	1.61829	1.77671	1.55355	3.65524	4.08276
GI_42519913-S					-1.08034	1.06826	1.25492	1.65627	2.45457	2.52467	1.85265
GI_18426870-S		ASGR1	Homo sapiens asialoglycoprotein receptor 1 (ASGR1), mRNA.	0	-1.08475	-1.01506	1.70482	1.76127	2.47777	3.43378	3.91039
GI_4507812-S		UGDH	Homo sapiens UDP-glucose dehydrogenase (UGDH), mRNA.	0	-1.08603	-1.08745	1.23215	2.10626	4.25718	2.66865	1.66395
GI_4557234-S		ACADVL	Homo sapiens acyl-Coenzyme A dehydrogenase, very long chain (ACADVL), nuclear gene encoding mitochondrial protein, mRNA.	0	-1.08628	1.01122	1.4207	1.76636	2.08065	2.50786	2.80596
GI_18860909-A		SNTB2	Homo sapiens syntrophin, beta 2 (dystrophin-associated protein A1, 59kDa, basic component 2) (SNTB2), transcript variant 2, mRNA.	0	-1.08721	-1.01974	1.14084	1.56379	2.22201	1.68081	1.37632
GI_27481123-S		KIAA1078	Homo sapiens KIAA1078 protein (KIAA1078), mRNA.	0	-1.08772	-1.0084	1.47333	2.86708	3.63197	2.29468	1.80719
GI_13569865-S		TRIM8	Homo sapiens tripartite motif-containing 8 (TRIM8), mRNA.	0	-1.09513	-1.01824	2.023	2.38324	2.64499	2.56297	2.48821
GI_4758643-S		KIF2	Homo sapiens kinesin heavy chain member 2 (KIF2), mRNA.	0	-1.09596	-1.15558	1.00748	2.41389	2.76621	1.62762	1.53491
GI_34365798-S		BET1L	Homo sapiens blocked early in transport 1 homolog (S. cerevisiae) like (BET1L), mRNA.	0	-1.09894	-1.21451	-1.11349	1.62914	2.03628	1.61298	1.78218
GI_33356153-A		UBE2H	Homo sapiens ubiquitin-conjugating enzyme E2H (UBC8 homolog, yeast) (UBE2H), transcript variant 2, mRNA.	0	-1.10159	-1.08588	1.14407	1.50892	2.58713	3.16857	2.94805
GI_12669906-S		FACL2	Homo sapiens fatty-acid-Coenzyme A ligase, long-chain 2 (FACL2), mRNA.	0	-1.11093	-1.1161	-1.04158	1.85377	2.798	3.06196	3.35007
GI_4504794-S		ITPR3	Homo sapiens inositol 1,4,5-triphosphate receptor, type 3 (ITPR3), mRNA.	0	-1.11794	1.00854	1.42458	2.36277	2.33913	2.9195	3.2538
GI_4758805-S		NFKBIE	Homo sapiens nuclear factor of kappa light polypeptide gene enhancer in B-cells inhibitor, epsilon (NFKBIE), mRNA.	0	-1.14169	1.05323	1.31507	2.06502	2.26941	2.57772	3.53606
GI_5031946-S		NIT1	Homo sapiens nitrilase 1 (NIT1), mRNA.	0	-1.15423	-1.08654	1.42915	2.16479	1.88481	2.09749	2.49422
GI_17158002-S		ANTXR2	Homo sapiens anthrax toxin receptor 2 (ANTXR2), mRNA.	0	-1.17051	-1.20732	1.01069	2.07291	2.3404	2.93632	3.59402
GI_38201691-S		RASA3	Homo sapiens RAS p21 protein activator 3 (RASA3), mRNA.	0	-1.17561	-1.10297	1.14976	2.48407	2.56136	2.14405	2.45066
GI_23312372-S		TNFRSF1A	Homo sapiens tumor necrosis factor receptor superfamily, member 1A (TNFRSF1A), mRNA.	0	-1.17684	-1.09095	1.87755	2.20011	3.29425	3.57721	2.3417
GI_23238206-S		TNFRSF21	Homo sapiens tumor necrosis factor receptor superfamily, member 21 (TNFRSF21), mRNA.	0	-1.20167	-1.31781	1.67791	3.2518	1.77485	2.60963	2.30675
GI_42794611-S					-1.28541	-1.34166	-1.14037	1.35296	2.24294	1.51814	1.34796
GI_31982886-S		GATA2	Homo sapiens GATA binding protein 2 (GATA2), mRNA.	0	-1.34654	-1.20725	2.26603	3.20973	3.18192	3.05319	2.5639
GI_34485718-S		E2F2	Homo sapiens E2F transcription factor 2 (E2F2), mRNA.	0	1.23633	1.36892	-1.85783	-2.47195	-2.88049	-2.40521	-1.82495
GI_19923535-S		ERMAP	Homo sapiens erythroblast membrane-associated protein (ERMAP), mRNA.	0	1.23244	1.13302	-1.80092	-3.21525	-2.43231	-2.23452	-3.24068
GI_22749454-S		MGC33993	Homo sapiens hypothetical protein MGC33993 (MGC33993), mRNA.	0	1.1601	1.05793	-1.25583	-1.7653	-2.02759	-2.06764	-2.25136
GI_31543639-S		SLC40A1	Homo sapiens solute carrier family 40 (iron-regulated transporter), member 1 (SLC40A1), mRNA.	0	1.08328	-1.16295	-2.48697	-2.64446	-2.64555	-2.58341	-2.25218
GI_22779869-S		LOC149420	Homo sapiens casein kinase (LOC149420), mRNA.	0	1.07042	-1.06195	-2.16475	-1.91856	-1.33513	-1.64769	-1.7226
GI_33519477-S		EIF1A	Homo sapiens eukaryotic translation initiation factor 1A (EIF1A), mRNA.	0	1.06448	1.07008	-1.14854	-1.91463	-1.85166	-2.15646	-2.71391
GI_34147700-S		MGC23280	Homo sapiens hypothetical protein MGC23280 (MGC23280), mRNA.	0	1.04816	-1.01363	-1.6137	-2.03843	-1.73282	-1.70813	-1.548
GI_25121964-S		HOXB8	Homo sapiens homeo box B8 (HOXB8), mRNA.	0	1.04804	-1.02138	-1.1466	-2.68348	-2.4044	-2.011	-2.50667
GI_15011921-S		DKC1	Homo sapiens dyskeratosis congenita 1, dyskerin (DKC1), mRNA.	0	1.04724	-1.09842	-1.37545	-1.80995	-1.31895	-1.87311	-2.04641
GI_37550602-S		LOC200916	Homo sapiens similar to RIKEN cDNA 3110001N18 (LOC200916), mRNA.	0	1.04044	-1.13952	-1.64252	-1.46041	-1.68749	-2.30565	-2.48069
GI_35038563-S		KIAA0922	Homo sapiens KIAA0922 protein (KIAA0922), mRNA.	0	1.03676	1.01268	-1.83702	-1.74206	-1.86367	-2.06216	-2.20219
GI_7656889-A		REPIN1	Homo sapiens replication initiator 1 (REPIN1), mRNA.	0	1.02976	-1.04652	-1.82699	-3.101	-2.4713	-2.14273	-1.64831
GI_9910179-S		ACN9	Homo sapiens ACN9 homolog (S. cerevisiae) (ACN9), mRNA.	0	1.02669	-1.1603	-1.27941	-1.75721	-2.20413	-1.97642	-2.12258
GI_37694064-A		EBAG9	Homo sapiens estrogen receptor binding site associated, antigen, 9 (EBAG9), transcript variant 2, mRNA.	0	1.02536	-1.0024	-1.62296	-2.42961	-1.42125	-1.77195	-1.85535
GI_38455403-S		KLF1	Homo sapiens Kruppel-like factor 1 (erythroid) (KLF1), mRNA.	0	1.02291	-1.04706	-1.99003	-2.38942	-2.38769	-2.52734	-2.40802
GI_17978518-S		VPS26	Homo sapiens vacuolar protein sorting 26 (yeast) (VPS26), mRNA.	0	1.01977	-1.06879	-1.31358	-1.91381	-1.70508	-2.13048	-1.90137
GI_21359927-S		ST6GalNAcI	Homo sapiens GalNAc alpha-2, 6-sialyltransferase I, long form (ST6GalNAcI), mRNA.	0	1.01885	-1.07092	-1.55811	-2.00405	-1.87527	-1.84549	-1.80847
GI_11141898-S		NIF3L1	Homo sapiens NIF3 NGG1 interacting factor 3-like 1 (S. pombe) (NIF3L1), mRNA.	0	1.01557	-1.09414	-1.56274	-1.92547	-1.99909	-2.02202	-1.73623
GI_16950590-A		MRPS12	Homo sapiens mitochondrial ribosomal protein S12 (MRPS12), nuclear gene encoding mitochondrial protein, transcript variant 3, mRNA.	0	1.01477	1.04699	-1.45671	-2.11273	-1.68663	-1.53026	-1.52975
GI_39725633-S		LARP	Homo sapiens likely ortholog of mouse la related protein (LARP), mRNA.	0	1.01446	-1.08587	-1.21719	-1.81427	-2.10932	-1.62955	-2.17846
GI_12232478-S		ARV1	Homo sapiens likely ortholog of yeast ARV1 (ARV1), mRNA.	0	1.01427	-1.04436	-1.33957	-2.38688	-2.61258	-2.065	-2.09306
GI_7705739-S		POLR1D	Homo sapiens polymerase (RNA) I polypeptide D, 16kDa (POLR1D), mRNA.	0	1.01262	-1.08645	-1.40593	-1.5536	-1.56321	-2.12294	-1.95076
GI_6806888-S		HSF2	Homo sapiens heat shock transcription factor 2 (HSF2), mRNA.	0	1.01002	-1.04479	-1.65348	-1.66603	-1.4339	-2.19344	-2.10971
GI_14150140-S		MGC13096	Homo sapiens hypothetical protein MGC13096 (MGC13096), mRNA.	0	1.00748	1.02648	-1.32786	-1.8142	-1.73903	-1.92009	-2.47714
GI_31711991-S		DLAT	Homo sapiens dihydrolipoamide S-acetyltransferase (E2 component of pyruvate dehydrogenase complex) (DLAT), mRNA.	0	1.00631	-1.0612	-1.35291	-1.84852	-1.78126	-2.1093	-1.80307
GI_20544152-A		CBX3	Homo sapiens chromobox homolog 3 (HP1 gamma homolog, Drosophila) (CBX3), transcript variant 1, mRNA.	0	1.00589	-1.13458	-1.30597	-1.95927	-1.84145	-2.04727	-1.70023
GI_20127469-S		EEF1E1	Homo sapiens eukaryotic translation elongation factor 1 epsilon 1 (EEF1E1), mRNA.	0	1.00084	-1.10324	-1.51606	-2.0076	-1.86364	-2.09679	-2.04138
GI_37546867-S		KIAA0007	Homo sapiens KIAA0007 protein (KIAA0007), mRNA.	0	-1.00009	-1.02968	-1.59439	-1.61265	-1.63746	-2.33636	-2.89313
GI_37563604-S		LOC150223	Homo sapiens hypothetical protein LOC150223 (LOC150223), mRNA.	0	-1.00428	-1.03282	-1.72924	-2.55966	-1.93965	-2.20496	-2.13144
GI_8923576-S		PAK1IP1	Homo sapiens PAK1 interacting protein 1 (PAK1IP1), mRNA.	0	-1.00542	-1.13992	-1.54068	-1.90501	-1.747	-2.10926	-2.79336
GI_13376877-S		PRR3	Homo sapiens proline-rich polypeptide 3 (PRR3), mRNA.	0	-1.00724	-1.01852	-1.96036	-2.04353	-1.76544	-2.02231	-2.03343
GI_18860914-S		XK	Homo sapiens Kell blood group precursor (McLeod phenotype) (XK), mRNA.	0	-1.00781	-1.07294	-1.26648	-1.97997	-1.92806	-2.11626	-2.09711
GI_13376678-S		FLJ13909	Homo sapiens hypothetical protein FLJ13909 (FLJ13909), mRNA.	0	-1.00955	1.02482	-1.44239	-2.07588	-2.11956	-2.23353	-1.97356
GI_28559062-A		DNMT3B	Homo sapiens DNA (cytosine-5-)-methyltransferase 3 beta (DNMT3B), transcript variant 3, mRNA.	0	-1.01079	-1.26228	-1.51329	-1.63942	-1.84935	-2.17527	-2.61841
GI_12963480-S		MGC5560	Homo sapiens hypothetical protein MGC5560 (MGC5560), mRNA.	0	-1.01297	-1.05675	-1.22225	-1.66815	-2.05188	-2.3867	-1.97339
GI_42476122-S					-1.01352	-1.07376	-1.35775	-1.50211	-1.80697	-2.08854	-1.9357
GI_34328082-S		SLC10A4	Homo sapiens solute carrier family 10 (sodium/bile acid cotransporter family), member 4 (SLC10A4), mRNA.	0	-1.01713	-1.09734	-1.76458	-2.24238	-2.14396	-2.32717	-2.91915
GI_33383234-A		MCM10	Homo sapiens MCM10 minichromosome maintenance deficient 10 (S. cerevisiae) (MCM10), transcript variant 2, mRNA.	0	-1.01762	-1.09576	-1.65966	-1.54798	-2.03131	-2.66738	-2.56884
GI_23397426-S		NSAP1	Homo sapiens NS1-associated protein 1 (NSAP1), mRNA.	0	-1.01924	-1.04249	-1.392	-1.71598	-1.41693	-1.95511	-2.15811
GI_34850073-S		CGI-150	Homo sapiens CGI-150 protein (CGI-150), mRNA.	0	-1.02136	-1.22431	-1.43363	-2.17503	-2.06004	-2.14417	-2.54091
GI_7706199-S		LOC51337	Homo sapiens mesenchymal stem cell protein DSCD75 (LOC51337), mRNA.	0	-1.02507	1.04022	-1.34056	-2.00689	-1.61758	-1.80007	-1.75497
GI_19913344-S		SLBP	Homo sapiens stem-loop (histone) binding protein (SLBP), mRNA.	0	-1.02628	1.00225	-1.7538	-1.52588	-1.86947	-2.27579	-2.40879
GI_16554613-S		MRPS17	Homo sapiens mitochondrial ribosomal protein S17 (MRPS17), nuclear gene encoding mitochondrial protein, mRNA.	0	-1.03068	-1.09405	-1.45683	-1.91224	-2.22105	-2.42483	-2.63493
GI_33356548-S		MCM3	Homo sapiens MCM3 minichromosome maintenance deficient 3 (S. cerevisiae) (MCM3), mRNA.	0	-1.03358	1.00884	-1.32891	-1.66294	-1.87029	-2.09225	-1.95177
GI_11863164-S		TPT	Homo sapiens trans-prenyltransferase (TPT), mRNA.	0	-1.0337	-1.10603	-1.26972	-1.57138	-1.80376	-2.33204	-2.22993
GI_34303916-S		FLJ23322	Homo sapiens hypothetical protein FLJ23322 (FLJ23322), mRNA.	0	-1.0339	1.00882	-1.4074	-2.64018	-2.22994	-2.12545	-1.91021
GI_22547132-S		MRPL34	Homo sapiens mitochondrial ribosomal protein L34 (MRPL34), nuclear gene encoding mitochondrial protein, mRNA.	0	-1.03514	-1.04874	-1.98562	-3.0511	-2.2331	-1.84118	-1.45035
GI_24431998-S		DCLRE1B	Homo sapiens DNA cross-link repair 1B (PSO2 homolog, S. cerevisiae) (DCLRE1B), mRNA.	0	-1.03585	-1.27048	-2.25423	-1.61874	-1.49523	-2.22466	-2.20294
GI_29789113-S		KIAA1322	Homo sapiens KIAA1322 protein (KIAA1322), mRNA.	0	-1.03833	-1.0688	-1.88917	-2.3273	-1.88637	-1.87867	-1.83252
GI_38679910-S					-1.03883	-1.1293	-1.54683	-1.8403	-1.65843	-1.75857	-2.15925
GI_37550520-S		LOC131076	Homo sapiens similar to CG15881-PB (LOC131076), mRNA.	0	-1.03885	-1.24446	-1.63336	-2.07752	-2.09136	-2.03735	-3.1993
GI_37577165-I		LIAS	Homo sapiens lipoic acid synthetase (LIAS), transcript variant 1, nuclear gene encoding mitochondrial protein, mRNA.	0	-1.03896	-1.18254	-1.46645	-2.14707	-1.82343	-1.83664	-1.93177
GI_14589952-S		POLR2H	Homo sapiens polymerase (RNA) II (DNA directed) polypeptide H (POLR2H), mRNA.	0	-1.03908	-1.14771	-1.36255	-1.701	-1.68765	-1.69176	-2.04116
GI_31377795-S		MTMR4	Homo sapiens myotubularin related protein 4 (MTMR4), mRNA.	0	-1.04071	-1.07532	-2.00978	-2.19518	-1.6721	-1.65599	-1.95524
GI_31317237-S		FRAT2	Homo sapiens frequently rearranged in advanced T-cell lymphomas 2 (FRAT2), mRNA.	0	-1.04481	-1.12411	-2.91751	-2.41638	-1.93721	-1.92294	-1.9223
GI_38202242-S		YARS	Homo sapiens tyrosyl-tRNA synthetase (YARS), mRNA.	0	-1.04554	-1.07894	-1.15329	-1.78847	-2.01448	-2.24055	-2.18061
GI_22749102-S		FLJ36175	Homo sapiens hypothetical protein FLJ36175 (FLJ36175), mRNA.	0	-1.04708	-1.17959	-1.51687	-2.14767	-1.67519	-2.05049	-1.92935
GI_22001416-S		GEMIN5	Homo sapiens gem (nuclear organelle) associated protein 5 (GEMIN5), mRNA.	0	-1.04908	-1.03942	-1.46906	-1.5148	-1.5481	-1.81385	-2.07846
GI_13129095-S		MGC5528	Homo sapiens defective in sister chromatid cohesion homolog 1 (S. cerevisiae) (MGC5528), mRNA.	0	-1.04915	-1.14362	-1.40769	-1.63008	-1.62634	-2.08971	-1.96329
GI_34147483-S		MGC4562	Homo sapiens hypothetical protein MGC4562 (MGC4562), mRNA.	0	-1.04981	1.00993	-1.47369	-2.13825	-2.08686	-2.0945	-2.09797
GI_6631103-S		EI24	Homo sapiens etoposide induced 2.4 mRNA (EI24), mRNA.	0	-1.05123	-1.11948	-1.38411	-1.87399	-1.94604	-2.12492	-2.0647
GI_17402918-A		WNT5B	Homo sapiens wingless-type MMTV integration site family, member 5B (WNT5B), transcript variant 2, mRNA.	0	-1.05292	1.11144	-1.76398	-2.15368	-2.47168	-2.37296	-2.54606
GI_39979635-S					-1.05394	-1.2152	-1.70717	-1.65359	-1.6241	-1.95463	-2.30872
GI_37550558-S		SR140	Homo sapiens U2-associated SR140 protein (SR140), mRNA.	0	-1.05404	-1.06349	-1.59513	-2.67084	-1.97833	-1.96918	-1.69932
GI_4505054-S		LYN	Homo sapiens v-yes-1 Yamaguchi sarcoma viral related oncogene homolog (LYN), mRNA.	0	-1.056	-1.1538	-1.75033	-2.51156	-1.66079	-1.50072	-2.11234
GI_39725941-S					-1.05613	-1.05311	-1.69725	-1.43817	-1.60632	-1.61758	-2.05232
GI_4753158-S		GTF3A	Homo sapiens general transcription factor IIIA (GTF3A), mRNA.	0	-1.05691	-1.18262	-1.34602	-1.58384	-2.32808	-2.26284	-2.17683
GI_5729815-S		CUGBP2	Homo sapiens CUG triplet repeat, RNA binding protein 2 (CUGBP2), mRNA.	0	-1.05947	-1.02945	-1.26785	-2.15385	-2.53024	-2.45183	-2.07914
GI_32528300-S		EPHB4	Homo sapiens EphB4 (EPHB4), mRNA.	0	-1.06178	-1.11756	-1.98677	-2.83168	-2.93544	-2.22053	-2.53092
GI_7662127-S		ZNF450	Homo sapiens zinc finger protein 450 (ZNF450), mRNA.	0	-1.06186	-1.11373	-1.99774	-1.53398	-1.47251	-1.70843	-2.01438
GI_6912707-S		TIMM10	Homo sapiens translocase of inner mitochondrial membrane 10 homolog (yeast) (TIMM10), mRNA.	0	-1.06226	1.00923	-1.62198	-1.87948	-1.49096	-1.85094	-2.10605
GI_45439340-S					-1.06249	-1.14727	-1.22149	-1.67661	-2.11905	-2.31523	-2.10195
GI_42659207-S		LOC401505	Homo sapiens LOC401505 (LOC401505), mRNA.	0	-1.06754	-1.09757	-1.46805	-1.7518	-1.40437	-1.76683	-2.0208
GI_40353771-S					-1.06856	-1.19204	-1.24814	-1.54228	-2.05886	-1.82698	-2.53181
GI_4506752-S		RUVBL1	Homo sapiens RuvB-like 1 (E. coli) (RUVBL1), mRNA.	0	-1.06987	-1.06133	-1.14832	-1.55702	-2.31388	-2.07904	-2.25535
GI_42476027-S					-1.07024	-1.02342	-1.20893	-1.55147	-1.98584	-2.12848	-2.07317
GI_10835168-S		SLC11A2	Homo sapiens solute carrier family 11 (proton-coupled divalent metal ion transporters), member 2 (SLC11A2), mRNA.	0	-1.07154	-1.16612	-2.04342	-2.62579	-2.24854	-1.98495	-1.59673
GI_17865798-A		BLP2	Homo sapiens BBP-like protein 2 (BLP2), transcript variant 2, mRNA.	0	-1.07269	-1.23602	-2.41531	-1.68341	-1.59225	-1.7502	-1.64978
GI_18104972-A		PTP4A2	Homo sapiens protein tyrosine phosphatase type IVA, member 2 (PTP4A2), transcript variant 3, mRNA.	0	-1.07529	-1.36758	-1.31133	-1.87331	-1.95446	-2.10456	-2.25698
GI_42658224-S		LOC392634	Homo sapiens similar to Neurogenic locus notch homolog protein 1 precursor (Notch 1) (Motch A) (mT14) (p300) (LOC392634), mRNA.	0	-1.07621	-1.1509	-1.55483	-1.67439	-2.34226	-2.39647	-2.03665
GI_18490990-S		TOPK	Homo sapiens T-LAK cell-originated protein kinase (TOPK), mRNA.	0	-1.08144	-1.15461	-1.49214	-1.99987	-2.07655	-3.06794	-2.40078
GI_6912279-S		AHSA1	Homo sapiens AHA1, activator of heat shock 90kDa protein ATPase homolog 1 (yeast) (AHSA1), mRNA.	0	-1.08164	-1.08628	-1.41744	-1.66254	-1.54071	-1.70682	-2.05215
GI_13124772-S		LOC51236	Homo sapiens brain protein 16 (LOC51236), mRNA.	0	-1.08195	-1.09592	-1.39179	-2.96429	-2.38679	-2.37477	-2.78142
GI_22027479-S		POGK	Homo sapiens pogo transposable element with KRAB domain (POGK), mRNA.	0	-1.08233	-1.24882	-2.43137	-1.57477	-1.27043	-1.51744	-1.89562
GI_42658582-S		LOC402587	Homo sapiens hypothetical gene supported by BX537645 (LOC402587), mRNA.	0	-1.08326	-1.21891	-1.45001	-1.7146	-1.90963	-2.00618	-1.9413
GI_19924136-S		RAD54L	Homo sapiens RAD54-like (S. cerevisiae) (RAD54L), mRNA.	0	-1.08436	-1.31281	-1.62962	-1.30024	-1.69137	-2.17778	-2.04016
GI_42560245-I		POLR1C	Homo sapiens polymerase (RNA) I polypeptide C, 30kDa (POLR1C), transcript variant 1, mRNA.	0	-1.09205	-1.14512	-2.38191	-1.43983	-1.38231	-1.64062	-2.09679
GI_7705623-S		CGI-130	Homo sapiens CGI-130 protein (CGI-130), mRNA.	0	-1.09633	-1.24913	-1.29574	-1.57968	-2.22638	-2.0915	-1.8482
GI_5032046-S		RPP20	Homo sapiens POP7 (processing of precursor, S. cerevisiae) homolog (RPP20), mRNA.	0	-1.0968	-1.0146	-2.06715	-1.64503	-1.27328	-1.59043	-1.60833
GI_5803004-S		DIPA	Homo sapiens hepatitis delta antigen-interacting protein A (DIPA), mRNA.	0	-1.09755	-1.05367	-1.63772	-2.71136	-2.59462	-2.05532	-1.53536
GI_4758813-S		NMI	Homo sapiens N-myc (and STAT) interactor (NMI), mRNA.	0	-1.09866	-1.38996	-1.2607	-1.80166	-2.08359	-2.01559	-2.12652
GI_18641280-A		RFP	Homo sapiens ret finger protein (RFP), transcript variant beta, mRNA.	0	-1.10001	-1.15325	-1.61672	-2.16946	-1.92424	-1.59108	-1.69361
GI_19743810-S		TBK1	Homo sapiens TANK-binding kinase 1 (TBK1), mRNA.	0	-1.10013	-1.07418	-2.18304	-2.31326	-2.03433	-2.2449	-1.69575
GI_40788008-S					-1.10023	-1.10134	-1.12946	-2.07295	-2.07583	-1.98664	-1.92587
GI_12751490-S		FLJ12439	Homo sapiens hypothetical protein FLJ12439 (FLJ12439), mRNA.	0	-1.10148	-1.22877	-2.17283	-1.97456	-2.03039	-2.3746	-2.38581
GI_24308449-S		LOC152217	Homo sapiens hypothetical protein BC007882 (LOC152217), mRNA.	0	-1.10506	-1.12109	-1.61875	-1.70754	-2.01558	-1.58377	-1.73794
GI_21361349-S		SDCCAG3	Homo sapiens serologically defined colon cancer antigen 3 (SDCCAG3), mRNA.	0	-1.10514	-1.00448	-1.28217	-2.09196	-2.08027	-1.8417	-1.8837
GI_13899316-S		SH3BGRL2	Homo sapiens SH3 domain binding glutamic acid-rich protein like 2 (SH3BGRL2), mRNA.	0	-1.10644	-1.07928	-1.36706	-2.01	-1.90731	-1.91298	-1.88484
GI_42657442-S		ZNF450	Homo sapiens zinc finger protein 450 (ZNF450), mRNA.	0	-1.1069	-1.13874	-2.43454	-1.72737	-1.59737	-1.79153	-2.27476
GI_18375537-A		TREX2	Homo sapiens three prime repair exonuclease 2 (TREX2), transcript variant 5, mRNA.	0	-1.1098	-1.09283	-1.19905	-1.51149	-2.03662	-2.16692	-1.95744
GI_41350329-S					-1.11269	-1.2176	-1.81695	-2.49284	-2.37564	-1.9646	-1.31727
GI_31377836-S		FLJ21901	Homo sapiens hypothetical protein FLJ21901 (FLJ21901), mRNA.	0	-1.11289	-1.24182	-1.42932	-2.38834	-1.73753	-2.01141	-1.2499
GI_37551274-S		LOC375489	Homo sapiens LOC375489 (LOC375489), mRNA.	0	-1.11574	-1.15916	-1.92509	-2.42552	-2.09839	-1.98336	-2.02172
GI_13386483-S		THAP7	Homo sapiens THAP domain containing 7 (THAP7), mRNA.	0	-1.11595	-1.14347	-2.17915	-2.07353	-1.6419	-1.81059	-1.74314
GI_23346417-S		MINA53	Homo sapiens myc-induced nuclear antigen, 53 kDa (MINA53), transcript variant 2, mRNA.	0	-1.11915	-1.15967	-1.71454	-2.19714	-1.60971	-1.90874	-2.26494
GI_5209326-S		AMD1	Homo sapiens adenosylmethionine decarboxylase 1 (AMD1), mRNA.	0	-1.11956	-1.12622	-1.41973	-1.44784	-1.63377	-2.12058	-2.36627
GI_5032244-S		ZNF239	Homo sapiens zinc finger protein 239 (ZNF239), mRNA.	0	-1.12526	-1.22002	-2.03456	-1.76506	-1.88089	-1.94824	-2.15861
GI_15451865-A		LRP8	Homo sapiens low density lipoprotein receptor-related protein 8, apolipoprotein e receptor (LRP8), transcript variant 3, mRNA.	0	-1.12721	-1.2421	-1.26136	-1.49318	-1.55552	-2.05275	-1.50581
GI_41327748-S					-1.12727	-1.30904	-1.43541	-1.71039	-1.64783	-1.72458	-2.05078
GI_32698766-S		KUB3	Homo sapiens Ku70-binding protein 3 (KUB3), mRNA.	0	-1.1282	-1.06067	-1.72614	-2.8105	-2.37612	-2.64842	-2.64039
GI_4505276-S		MTIF2	Homo sapiens mitochondrial translational initiation factor 2 (MTIF2), nuclear gene encoding mitochondrial protein, mRNA.	0	-1.12949	-1.21434	-1.22912	-1.78529	-1.5926	-1.91728	-2.15565
GI_8922514-S		PRMT6	Homo sapiens protein arginine N-methyltransferase 6 (PRMT6), mRNA.	0	-1.12985	-1.31305	-2.07243	-1.85788	-1.42729	-1.6826	-1.75294
GI_34147692-S		PLA2G12	Homo sapiens phospholipase A2, group XII (PLA2G12), mRNA.	0	-1.12991	-1.1528	-1.21757	-1.61126	-1.88648	-1.96152	-2.31685
GI_10864016-S		MASA	Homo sapiens E-1 enzyme (MASA), mRNA.	0	-1.13062	-1.16153	-1.35069	-1.85553	-2.10946	-2.64588	-2.25515
GI_37594460-A		NUDT6	Homo sapiens nudix (nucleoside diphosphate linked moiety X)-type motif 6 (NUDT6), transcript variant 2, mRNA.	0	-1.13154	-1.1529	-1.48259	-2.03985	-2.46066	-2.20717	-1.8964
GI_39812452-S					-1.13338	-1.11571	-2.38544	-1.88235	-1.60255	-1.99153	-2.29188
GI_27436902-S		MRPL16	Homo sapiens mitochondrial ribosomal protein L16 (MRPL16), nuclear gene encoding mitochondrial protein, mRNA.	0	-1.13391	-1.17959	-1.82953	-1.86505	-1.27974	-1.77393	-2.20297
GI_27436900-S		MRPL12	Homo sapiens mitochondrial ribosomal protein L12 (MRPL12), nuclear gene encoding mitochondrial protein, mRNA.	0	-1.13509	-1.06323	-1.38831	-2.77127	-1.97313	-1.65769	-1.55739
GI_8922793-S		C15orf12	Homo sapiens chromosome 15 open reading frame 12 (C15orf12), nuclear gene encoding mitochondrial protein, mRNA.	0	-1.14436	-1.0959	-2.85301	-2.40458	-1.8246	-1.87875	-1.7893
GI_7661931-S		KIAA0133	Homo sapiens KIAA0133 gene product (KIAA0133), mRNA.	0	-1.14506	-1.16244	-1.97991	-1.25411	-1.46879	-1.85487	-2.24512
GI_10863876-S		PLSCR1	Homo sapiens phospholipid scramblase 1 (PLSCR1), mRNA.	0	-1.14681	-1.38583	-1.42352	-1.67783	-1.93295	-2.00181	-2.04822
GI_23308688-S		C18B11	Homo sapiens C18B11 homolog (44.9kD) (C18B11), mRNA.	0	-1.14876	-1.14766	-2.55592	-2.15515	-1.46514	-1.54915	-1.81594
GI_41327770-S					-1.15659	-1.28815	-1.9014	-1.89346	-1.51753	-1.90151	-2.04251
GI_37552699-S		KIAA1764	Homo sapiens KIAA1764 protein (KIAA1764), mRNA.	0	-1.15718	-1.23855	-1.23883	-1.76133	-2.25272	-2.16929	-2.38212
GI_20070325-S		FLJ13052	Homo sapiens NAD kinase (FLJ13052), mRNA.	0	-1.15779	-1.19522	-1.96549	-2.10134	-2.047	-2.02745	-2.24292
GI_13128989-S		MGC2603	Homo sapiens hypothetical protein MGC2603 (MGC2603), mRNA.	0	-1.15898	-1.18067	-2.54037	-1.56678	-1.50172	-2.31388	-1.91715
GI_41393576-S					-1.16266	-1.20617	-1.74997	-1.99363	-1.48765	-1.80167	-2.50129
GI_30260191-I		ATPIF1	Homo sapiens ATPase inhibitory factor 1 (ATPIF1), nuclear gene encoding mitochondrial protein, transcript variant 3, mRNA.	0	-1.16295	-1.35736	-1.40589	-1.80075	-2.31781	-2.36067	-2.41149
GI_8922910-S		FLJ11164	Homo sapiens hypothetical protein FLJ11164 (FLJ11164), mRNA.	0	-1.16454	-1.23853	-1.93466	-2.95077	-2.40533	-2.03053	-1.73698
GI_21265079-S		MRPL18	Homo sapiens mitochondrial ribosomal protein L18 (MRPL18), nuclear gene encoding mitochondrial protein, mRNA.	0	-1.16689	-1.28047	-1.4276	-1.824	-1.99464	-2.41191	-2.8726
GI_30840979-S		NFIA	Homo sapiens nuclear factor I/A (NFIA), mRNA.	0	-1.16905	-1.33322	-1.22753	-2.15031	-1.64185	-1.89338	-2.16485
GI_20070287-S		FLJ10458	Homo sapiens hypothetical protein similar to beta-transducin family (FLJ10458), mRNA.	0	-1.17259	-1.07801	-1.71844	-1.68488	-1.86943	-2.15873	-2.85608
GI_30023850-S		USP49	Homo sapiens ubiquitin specific protease 49 (USP49), mRNA.	0	-1.17647	-1.13049	-1.97653	-2.4245	-1.87601	-1.59324	-1.4928
GI_12669916-S		E2F5	Homo sapiens E2F transcription factor 5, p130-binding (E2F5), mRNA.	0	-1.18483	-1.22537	-1.4301	-2.29511	-1.80702	-1.72742	-2.52536
GI_31543088-S		LOC81558	Homo sapiens C/EBP-induced protein (LOC81558), mRNA.	0	-1.18807	-1.1725	-1.53244	-2.13149	-1.92971	-1.65444	-1.59848
GI_8922725-S		FLJ10871	Homo sapiens hypothetical protein FLJ10871 (FLJ10871), mRNA.	0	-1.18883	-1.17675	-1.67093	-3.09472	-2.45294	-2.45331	-2.47546
GI_5031602-S		ARL4	Homo sapiens ADP-ribosylation factor-like 4 (ARL4), mRNA.	0	-1.19462	-1.60902	-2.50661	-2.16553	-2.12961	-2.28135	-1.52935
GI_5174464-S		HS3ST3A1	Homo sapiens heparan sulfate (glucosamine) 3-O-sulfotransferase 3A1 (HS3ST3A1), mRNA.	0	-1.19925	-1.11179	-2.14251	-1.76785	-1.50153	-1.52507	-1.63001
GI_19549332-S		LOC51619	Homo sapiens ubiquitin-conjugating enzyme HBUCE1 (LOC51619), mRNA.	0	-1.20144	-1.21363	-1.5977	-2.25095	-1.79702	-1.81844	-1.92221
GI_41152102-S					-1.20273	-1.23873	-2.21322	-2.96251	-2.13141	-2.24732	-2.26038
GI_32261299-S		MGC13010	Homo sapiens hypothetical protein MGC13010 (MGC13010), mRNA.	0	-1.20364	-1.18251	-2.07198	-2.66126	-2.79946	-2.71773	-2.40024
GI_9966856-S		XPMC2H	Homo sapiens XPMC2 prevents mitotic catastrophe 2 homolog (Xenopus laevis) (XPMC2H), mRNA.	0	-1.21313	-1.23694	-1.67021	-1.97259	-1.59302	-1.84019	-2.21403
GI_4505650-S		PCYT2	Homo sapiens phosphate cytidylyltransferase 2, ethanolamine (PCYT2), mRNA.	0	-1.21343	-1.17251	-1.48202	-2.29881	-2.24599	-2.45639	-2.12709
GI_37548551-S		LOC343363	Homo sapiens similar to Transcription factor BTF3 (RNA polymerase B transcription factor 3) (LOC343363), mRNA.	0	-1.21397	-1.49634	-1.37291	-1.3879	-1.71331	-1.93406	-2.21924
GI_13699821-S		NDUFA5	Homo sapiens NADH dehydrogenase (ubiquinone) 1 alpha subcomplex, 5, 13kDa (NDUFA5), nuclear gene encoding mitochondrial protein, mRNA.	0	-1.21467	-1.50758	-1.24732	-1.56014	-1.96507	-2.09518	-2.86704
GI_40354196-S					-1.22621	-1.24063	-2.54707	-2.10476	-1.45303	-1.86219	-1.89934
GI_38045905-A		VHL	Homo sapiens von Hippel-Lindau syndrome (VHL), transcript variant 2, mRNA.	0	-1.23194	-1.35129	-1.55665	-1.67522	-1.97779	-2.01445	-2.04125
GI_41352701-S					-1.2384	-1.25818	-1.69873	-2.32764	-1.89678	-1.95705	-2.25706
GI_34222355-S		SIAH2	Homo sapiens seven in absentia homolog 2 (Drosophila) (SIAH2), mRNA.	0	-1.24143	-1.43522	-1.83625	-1.48049	-1.47137	-2.03197	-1.76926
GI_8922518-S		C14orf104	Homo sapiens chromosome 14 open reading frame 104 (C14orf104), mRNA.	0	-1.2438	-1.39263	-2.11976	-2.04411	-1.51434	-1.8492	-1.75359
GI_31657112-S		ZNFN1A1	Homo sapiens zinc finger protein, subfamily 1A, 1 (Ikaros) (ZNFN1A1), mRNA.	0	-1.25401	-1.20104	-1.72654	-2.63156	-2.46764	-2.47846	-2.62474
GI_34147703-S		MGC20806	Homo sapiens hypothetical protein MGC20806 (MGC20806), mRNA.	0	-1.26392	-1.24475	-1.84424	-2.52332	-2.28252	-1.85955	-2.00426
GI_4506782-S		SAP30	Homo sapiens sin3-associated polypeptide, 30kDa (SAP30), mRNA.	0	-1.2664	-1.35406	-1.56256	-1.57695	-1.13387	-1.89526	-2.65962
GI_34147329-S		RRS1	Homo sapiens RRS1 ribosome biogenesis regulator homolog (S. cerevisiae) (RRS1), mRNA.	0	-1.27091	-1.37875	-2.3189	-1.84773	-1.79642	-2.32135	-2.92421
GI_33469940-S		POLR1B	Homo sapiens polymerase (RNA) I polypeptide B, 128kDa (POLR1B), mRNA.	0	-1.27353	-1.29945	-2.15507	-1.72299	-1.43744	-1.89772	-2.1852
GI_31543820-S		TPST2	Homo sapiens tyrosylprotein sulfotransferase 2 (TPST2), mRNA.	0	-1.27533	-1.5454	-2.01914	-2.10007	-2.26155	-2.12915	-1.71471
GI_37059725-S		GRPEL1	Homo sapiens GrpE-like 1, mitochondrial (E. coli) (GRPEL1), mRNA.	0	-1.27563	-1.44694	-1.81535	-1.45404	-1.60024	-2.05717	-1.78116
GI_31343395-S		LOC201164	Homo sapiens similar to CG12314 gene product (LOC201164), mRNA.	0	-1.27696	-1.27862	-1.70739	-2.29314	-2.24474	-2.45948	-2.33936
GI_21687251-S		ZNF342	Homo sapiens zinc finger protein 342 (ZNF342), mRNA.	0	-1.28198	-1.31166	-2.3914	-2.33809	-2.34138	-2.50908	-2.64469
GI_40217837-I					-1.28604	-1.46393	-2.05968	-1.73242	-1.9915	-2.61704	-3.21412
GI_39725648-S					-1.36036	-1.5059	-2.74134	-3.51604	-1.72365	-1.8993	-2.188
GI_31543215-S		MYC	Homo sapiens v-myc myelocytomatosis viral oncogene homolog (avian) (MYC), mRNA.	0	-1.36471	-2.02286	-1.43354	-1.84074	-1.55815	-1.55524	-2.47339
GI_17978473-S		HHEX	Homo sapiens hematopoietically expressed homeobox (HHEX), mRNA.	0	-1.73979	-2.04914	-3.21703	-2.39224	-1.89764	-1.99249	-1.91821
GI_4758313-S		ETR101	Homo sapiens immediate early protein (ETR101), mRNA.	0	2.65907	3.90609	2.71974	2.5031	2.35018	2.08797	1.7131
GI_4504154-S		CXCL2	Homo sapiens chemokine (C-X-C motif) ligand 2 (CXCL2), mRNA.	0	2.62999	4.74132	5.68312	2.94383	-1.68018	-1.82543	-1.77145
GI_4504156-S		CXCL3	Homo sapiens chemokine (C-X-C motif) ligand 3 (CXCL3), mRNA.	0	1.6931	4.46793	14.5091	9.22886	1.00648	-1.21733	-1.09274
GI_33519457-A		MCL1	Homo sapiens myeloid cell leukemia sequence 1 (BCL2-related) (MCL1), transcript variant 2, mRNA.	0	1.55354	2.00098	4.66218	4.95146	2.52252	2.11812	1.33635
GI_4557844-S		RRM2	Homo sapiens ribonucleotide reductase M2 polypeptide (RRM2), mRNA.	0	1.4247	2.09122	3.36193	3.56069	1.71203	-1.18104	-1.04815
GI_24119163-S		TNFSF9	Homo sapiens tumor necrosis factor (ligand) superfamily, member 9 (TNFSF9), mRNA.	0	1.41597	2.04977	1.60866	1.25056	1.25567	-1.03782	1.24599
GI_37693523-S		ZFHX1B	Homo sapiens zinc finger homeobox 1b (ZFHX1B), mRNA.	0	1.37947	1.48623	1.41376	2.3984	1.83323	1.89598	1.71777
GI_35493781-A		RNF19	Homo sapiens ring finger protein 19 (RNF19), transcript variant 2, mRNA.	0	1.35575	1.32442	4.35437	2.82009	1.98505	1.61552	2.17238
GI_38327528-I		INSIG1	Homo sapiens insulin induced gene 1 (INSIG1), transcript variant 2, mRNA.	0	1.28178	1.64553	5.33815	2.32985	1.0134	1.19385	2.46803
GI_10863922-S		PMAIP1	Homo sapiens phorbol-12-myristate-13-acetate-induced protein 1 (PMAIP1), mRNA.	0	1.27708	1.65589	2.94484	1.83309	1.07272	1.2398	1.4824
GI_4503494-S		EGR4	Homo sapiens early growth response 4 (EGR4), mRNA.	0	1.26536	3.13683	2.35123	1.98529	2.30613	1.56495	1.3294
GI_31543362-S		OVGP1	Homo sapiens oviductal glycoprotein 1, 120kDa (mucin 9, oviductin) (OVGP1), mRNA.	0	1.24951	1.39747	2.16091	1.28989	1.19172	1.10459	1.18746
GI_8051613-S		LDLR	Homo sapiens low density lipoprotein receptor (familial hypercholesterolemia) (LDLR), mRNA.	0	1.24391	2.10164	2.69667	1.72686	1.0275	1.30556	1.56328
GI_38570150-I					1.24067	1.23618	1.61892	2.14331	1.89343	-1.38653	-1.70139
GI_21359880-S		ZNF193	Homo sapiens zinc finger protein 193 (ZNF193), mRNA.	0	1.23265	1.18762	1.77738	2.25122	1.68707	1.48182	1.56594
GI_27436923-S		HIST2H2AC	Homo sapiens histone 2, H2ac (HIST2H2AC), mRNA.	0	1.23018	1.32614	1.55448	2.02313	1.9996	1.72796	1.54621
GI_13699866-S		MAP1LC3B	Homo sapiens microtubule-associated protein 1 light chain 3 beta (MAP1LC3B), mRNA.	0	1.22439	1.34819	2.30207	3.01296	2.43915	1.87909	1.86856
GI_19923347-S		NAB1	Homo sapiens NGFI-A binding protein 1 (EGR1 binding protein 1) (NAB1), mRNA.	0	1.21866	1.23862	4.57648	2.42605	1.72774	1.4093	1.72593
GI_11038618-S		ACTG1	Homo sapiens actin, gamma 1 (ACTG1), mRNA.	0	1.21778	1.30845	1.84353	2.00037	1.66821	1.71809	1.39714
GI_37537714-I		EIF5	Homo sapiens eukaryotic translation initiation factor 5 (EIF5), transcript variant 1, mRNA.	0	1.21606	1.31694	1.45482	2.04046	2.22325	1.58394	1.5638
GI_14249657-S		MGC14376	Homo sapiens hypothetical protein MGC14376 (MGC14376), mRNA.	0	1.19574	1.3378	2.20312	3.2602	2.64461	1.90174	1.85722
GI_4758955-S		BZRAP1	Homo sapiens benzodiazapine receptor (peripheral) associated protein 1 (BZRAP1), mRNA.	0	1.18242	3.08486	9.67043	4.76668	1.67723	1.77995	1.84109
GI_4503562-S		EMP3	Homo sapiens epithelial membrane protein 3 (EMP3), mRNA.	0	1.17917	1.34403	1.75186	2.03333	2.06298	1.34996	-1.77938
GI_38261968-S		APG12L	Homo sapiens APG12 autophagy 12-like (S. cerevisiae) (APG12L), mRNA.	0	1.17532	1.15817	2.20056	3.34731	1.568	1.10692	-1.02148
GI_41147340-S		LOC389414	Homo sapiens LOC389414 (LOC389414), mRNA.	0	1.17232	1.63345	2.07289	1.92537	1.43551	2.24552	1.1653
GI_38201662-A		ING1	Homo sapiens inhibitor of growth family, member 1 (ING1), transcript variant 3, mRNA.	0	1.17047	2.09712	2.17295	1.82019	1.5966	1.15067	1.11136
GI_34335249-S		NXF1	Homo sapiens nuclear RNA export factor 1 (NXF1), mRNA.	0	1.166	1.47358	1.57896	1.8878	2.19904	1.4391	1.10097
GI_22208974-A		HMGA1	Homo sapiens high mobility group AT-hook 1 (HMGA1), transcript variant 5, mRNA.	0	1.16505	1.26283	2.12605	2.81359	3.22323	2.62262	1.40207
GI_10863946-S		DMTF1	Homo sapiens cyclin D binding myb-like transcription factor 1 (DMTF1), mRNA.	0	1.15231	1.2019	1.72669	2.30536	1.60554	1.68756	1.61376
GI_28872721-S		BTG3	Homo sapiens BTG family, member 3 (BTG3), mRNA.	0	1.15197	1.36594	1.71461	2.27081	1.35943	1.14136	1.17199
GI_21328454-S		HIST2H2AA	Homo sapiens histone 2, H2aa (HIST2H2AA), mRNA.	0	1.14252	1.43306	1.57812	2.00948	2.056	1.94111	1.70284
GI_13376161-S		CT120	Homo sapiens membrane protein expressed in epithelial-like lung adenocarcinoma (CT120), mRNA.	0	1.14158	1.20911	2.00822	4.25084	3.74106	1.80986	1.42598
GI_38261963-S		ATF1	Homo sapiens activating transcription factor 1 (ATF1), mRNA.	0	1.1405	1.15521	1.64947	2.04868	2.12576	1.43488	1.30277
GI_38327530-A		INSIG1	Homo sapiens insulin induced gene 1 (INSIG1), transcript variant 3, mRNA.	0	1.13983	1.60817	4.7571	1.32886	-1.96092	1.23015	2.55867
GI_21614498-S		VIL2	Homo sapiens villin 2 (ezrin) (VIL2), mRNA.	0	1.13507	1.20001	2.1685	2.36911	1.46995	1.11582	-1.19509
GI_24308214-S		KIAA1318	Homo sapiens KIAA1318 protein (KIAA1318), mRNA.	0	1.12554	1.08185	1.34938	2.34744	2.17238	1.31397	1.25258
GI_4504896-S		KPNA2	Homo sapiens karyopherin alpha 2 (RAG cohort 1, importin alpha 1) (KPNA2), mRNA.	0	1.1245	1.24089	1.57394	1.93846	2.03559	1.25669	1.11959
GI_42658576-S		LOC340340	Homo sapiens hypothetical protein LOC340340 (LOC340340), mRNA.	0	1.12316	1.38924	3.41229	3.57404	3.16657	1.48297	-1.00255
GI_24797064-S		ZNF212	Homo sapiens zinc finger protein 212 (ZNF212), mRNA.	0	1.11811	1.16314	1.55861	2.80161	2.25782	1.4835	1.15651
GI_22027647-S		LPIN1	Homo sapiens lipin 1 (LPIN1), mRNA.	0	1.11645	1.19248	2.54995	3.4133	2.37853	1.78863	2.11485
GI_31317227-S		EGR3	Homo sapiens early growth response 3 (EGR3), mRNA.	0	1.11456	1.45503	2.21528	2.92519	2.24766	1.88672	1.5455
GI_34335263-A		PRKCBP1	Homo sapiens protein kinase C binding protein 1 (PRKCBP1), transcript variant 3, mRNA.	0	1.11455	1.01423	1.33041	1.86237	2.20574	1.67128	1.46822
GI_4502100-S		ANXA1	Homo sapiens annexin A1 (ANXA1), mRNA.	0	1.11266	-1.03699	1.52743	3.04415	4.0751	1.05821	-3.94015
GI_14210535-S		TUBB-5	Homo sapiens tubulin beta-5 (TUBB-5), mRNA.	0	1.11148	1.16784	1.38761	2.25122	1.98687	1.51544	1.57094
GI_40788009-S					1.11058	1.20182	2.36435	2.57005	1.46832	-1.00685	1.02137
GI_4507728-S		TUBB	Homo sapiens tubulin, beta polypeptide (TUBB), mRNA.	0	1.10963	1.25032	2.47129	3.41023	3.27942	1.3049	-1.08632
GI_38524593-S					1.1077	1.15351	2.20923	2.83471	1.74401	1.45482	1.28714
GI_27436919-I		SPAG9	Homo sapiens sperm associated antigen 9 (SPAG9), transcript variant 1, mRNA.	0	1.10685	1.04972	2.09694	2.43438	2.34676	1.48016	1.29138
GI_12383075-S		FLJ12806	Homo sapiens hypothetical protein FLJ12806 (FLJ12806), mRNA.	0	1.10272	1.04545	1.28492	1.77173	2.2845	1.63771	1.5424
GI_21237796-A		HDAC5	Homo sapiens histone deacetylase 5 (HDAC5), transcript variant 1, mRNA.	0	1.10242	1.15003	2.08195	3.08511	2.64233	1.84497	1.68886
GI_38201674-S		SDC4	Homo sapiens syndecan 4 (amphiglycan, ryudocan) (SDC4), mRNA.	0	1.09658	1.23883	2.61828	2.81072	1.65761	1.26779	1.49107
GI_28416425-I		VIK	Homo sapiens vav-1 interacting Kruppel-like protein (VIK), transcript variant 2, mRNA.	0	1.09597	1.17093	1.41187	1.72699	2.01695	1.85837	1.23031
GI_10092618-S		NFKBIA	Homo sapiens nuclear factor of kappa light polypeptide gene enhancer in B-cells inhibitor, alpha (NFKBIA), mRNA.	0	1.09058	2.03805	2.03302	1.72408	1.27878	1.1482	1.03344
GI_7662157-S		KIAA0483	Homo sapiens KIAA0483 protein (KIAA0483), mRNA.	0	1.08959	1.14884	1.25371	2.06666	2.38212	1.67895	1.50747
GI_27477125-S		KPNA4	Homo sapiens karyopherin alpha 4 (importin alpha 3) (KPNA4), mRNA.	0	1.08692	1.12439	1.51905	2.00374	2.00302	1.37409	1.26489
GI_7524353-S		DDAH2	Homo sapiens dimethylarginine dimethylaminohydrolase 2 (DDAH2), mRNA.	0	1.08292	1.40996	2.20787	1.4853	1.24079	1.35255	1.61785
GI_31982894-S		THAP4	Homo sapiens THAP domain containing 4 (THAP4), mRNA.	0	1.08252	1.03176	1.46921	2.17556	1.98365	-1.13474	-1.35554
GI_7662139-S		KIAA0469	Homo sapiens KIAA0469 gene product (KIAA0469), mRNA.	0	1.08223	1.38007	3.49632	2.72548	1.53231	-1.03323	-1.18612
GI_32483407-A		GABPB2	Homo sapiens GA binding protein transcription factor, beta subunit 2, 47kDa (GABPB2), transcript variant gamma-2, mRNA.	0	1.08074	1.12586	1.30849	1.93169	2.09491	1.59854	1.39817
GI_19718775-S		WEE1	Homo sapiens WEE1 homolog (S. pombe) (WEE1), mRNA.	0	1.0797	1.27304	2.83467	2.44847	1.61687	1.31236	1.51369
GI_9257196-I		BAIAP2	Homo sapiens BAI1-associated protein 2 (BAIAP2), transcript variant 1, mRNA.	0	1.07784	1.08769	3.11747	3.39057	1.55326	1.16433	1.13905
GI_39753960-S					1.0741	1.13908	1.29546	2.15851	1.77828	1.43289	1.54119
GI_40068474-S					1.07205	1.01356	2.52456	4.78433	3.03732	1.83067	1.97681
GI_27477128-S		MC1R	Homo sapiens melanocortin 1 receptor (alpha melanocyte stimulating hormone receptor) (MC1R), mRNA.	0	1.07183	1.37933	2.5441	2.13868	1.9085	1.61148	1.35669
GI_13112053-S		FGFRL1	Homo sapiens fibroblast growth factor receptor-like 1 (FGFRL1), mRNA.	0	1.07122	1.05618	2.01097	3.15752	2.21239	1.47592	1.30942
GI_9257198-I		BAIAP2	Homo sapiens BAI1-associated protein 2 (BAIAP2), transcript variant 2, mRNA.	0	1.071	1.19902	5.07824	4.06951	1.90983	1.61416	1.1401
GI_45356148-S		FBXO23	Homo sapiens F-box only protein 23 (FBXO23), mRNA.	0	1.07094	1.13309	2.09662	3.33035	2.82611	2.02016	2.17398
GI_24475740-S		HTRA3	Homo sapiens serine protease HTRA3 (HTRA3), mRNA.	0	1.0706	1.19708	3.92718	5.42988	1.90564	1.43853	1.34422
GI_25952098-A		KCNMB3	Homo sapiens potassium large conductance calcium-activated channel, subfamily M beta member 3 (KCNMB3), transcript variant 1, mRNA.	0	1.07058	-1.01327	2.46029	2.71944	1.87512	2.43497	1.75841
GI_4505396-S		MAP3K14	Homo sapiens mitogen-activated protein kinase kinase kinase 14 (MAP3K14), mRNA.	0	1.06968	1.28558	1.75487	2.33204	1.87867	1.61413	1.28315
GI_37546018-S		KIAA0284	Homo sapiens KIAA0284 protein (KIAA0284), mRNA.	0	1.06965	1.16962	2.96495	3.21543	1.68928	1.41125	1.37295
GI_39725693-S					1.06928	1.11405	1.6722	2.29201	1.56331	1.82021	1.91639
GI_9506650-S		KCTD5	Homo sapiens potassium channel tetramerisation domain containing 5 (KCTD5), mRNA.	0	1.06861	1.20282	1.99476	2.3697	2.18437	2.06035	1.93456
GI_28872727-A		PSMD13	Homo sapiens proteasome (prosome, macropain) 26S subunit, non-ATPase, 13 (PSMD13), transcript variant 1, mRNA.	0	1.06845	1.09725	1.23853	1.45438	2.07599	1.59357	1.32114
GI_11037062-S		PELI1	Homo sapiens pellino homolog 1 (Drosophila) (PELI1), mRNA.	0	1.06661	1.00435	1.43186	2.51933	1.87933	1.43836	1.66416
GI_37693994-S		KLF13	Homo sapiens Kruppel-like factor 13 (KLF13), mRNA.	0	1.06579	1.01323	1.69524	2.0508	1.40556	-1.01931	1.01562
GI_39930536-S		HMGCS1	Homo sapiens 3-hydroxy-3-methylglutaryl-Coenzyme A synthase 1 (soluble) (HMGCS1), mRNA.	0	1.06505	1.02381	2.3156	4.05342	2.5435	1.06192	1.04567
GI_37574617-A		HEMGN	Homo sapiens hemogen (HEMGN), transcript variant 2, mRNA.	0	1.06295	-1.15352	-1.50179	1.5128	2.01028	1.45402	-1.08623
GI_40789088-S					1.06232	1.17085	1.32722	1.98475	2.0557	1.78693	1.50197
GI_20302137-S		CST6	Homo sapiens cystatin E/M (CST6), mRNA.	0	1.06093	1.05194	1.81604	2.06591	1.89173	1.51253	1.09734
GI_20070348-S		VMP1	Homo sapiens likely ortholog of rat vacuole membrane protein 1 (VMP1), mRNA.	0	1.06053	1.43853	3.43711	3.17306	2.04565	1.86113	1.64933
GI_4503128-S		CTNNAL1	Homo sapiens catenin (cadherin-associated protein), alpha-like 1 (CTNNAL1), mRNA.	0	1.05684	1.01506	1.70668	2.49685	2.18397	-1.05626	-1.09423
GI_32130529-A		CKLFSF3	Homo sapiens chemokine-like factor super family 3 (CKLFSF3), transcript variant 4, mRNA.	0	1.05635	1.00328	1.79952	2.35831	1.74644	1.67093	1.8995
GI_4506412-S		RAP1A	Homo sapiens RAP1A, member of RAS oncogene family (RAP1A), mRNA.	0	1.05615	-1.19869	1.15369	1.79718	2.13325	1.61441	1.34865
GI_4504098-S		CXCR3	Homo sapiens chemokine (C-X-C motif) receptor 3 (CXCR3), mRNA.	0	1.05588	1.10745	1.40212	3.28849	1.96959	1.30867	1.09834
GI_19743797-A		ZNF274	Homo sapiens zinc finger protein 274 (ZNF274), transcript variant ZNF274b, mRNA.	0	1.05488	1.16713	1.77074	2.086	1.34503	1.12957	1.24458
GI_10835022-S		ITPR1	Homo sapiens inositol 1,4,5-triphosphate receptor, type 1 (ITPR1), mRNA.	0	1.04861	1.24819	3.49781	2.25537	1.94759	1.4183	1.75868
GI_31543178-S		MGC3130	Homo sapiens hypothetical protein MGC3130 (MGC3130), mRNA.	0	1.04846	1.11978	1.53931	2.44728	1.45636	1.17456	1.28101
GI_13027808-A		MMP25	Homo sapiens matrix metalloproteinase 25 (MMP25), transcript variant 2, mRNA.	0	1.04818	-1.02152	2.8462	1.64654	1.19796	1.04584	1.13719
GI_38158027-S		GPR54	Homo sapiens G protein-coupled receptor 54 (GPR54), mRNA.	0	1.0402	1.25605	3.50753	4.12451	1.38154	-2.43536	-2.41878
GI_4885516-S		NFIL3	Homo sapiens nuclear factor, interleukin 3 regulated (NFIL3), mRNA.	0	1.03893	-1.00252	2.34885	3.2334	2.75784	2.16393	2.02379
GI_9945331-S		GADD45B	Homo sapiens growth arrest and DNA-damage-inducible, beta (GADD45B), mRNA.	0	1.03873	1.13621	2.44001	2.38902	1.53635	1.37945	1.30967
GI_45120116-S		KIAA0256	Homo sapiens KIAA0256 gene product (KIAA0256), mRNA.	0	1.03865	1.09293	1.27248	2.47327	2.40267	2.02542	1.45419
GI_32698821-S		LOC90637	Homo sapiens hypothetical protein LOC90637 (LOC90637), mRNA.	0	1.03406	1.09	1.61317	2.07038	1.84975	1.50205	1.57923
GI_30179902-S		SOX8	Homo sapiens SRY (sex determining region Y)-box 8 (SOX8), mRNA.	0	1.03349	1.08763	2.528	2.16268	1.56734	1.73403	2.39079
GI_20986498-A		MAPK7	Homo sapiens mitogen-activated protein kinase 7 (MAPK7), transcript variant 2, mRNA.	0	1.03202	1.03306	1.2888	2.28403	2.05749	1.81628	1.53136
GI_5453564-I		BAIAP2	Homo sapiens BAI1-associated protein 2 (BAIAP2), transcript variant 3, mRNA.	0	1.03149	1.2345	2.1954	2.19439	1.57255	1.23299	1.11918
GI_20977540-S		ARHGAP10	Homo sapiens Rho-GTPase activating protein 10 (ARHGAP10), mRNA.	0	1.03015	-1.00921	1.75866	2.4887	1.31952	1.1336	1.15627
GI_21312133-S		PCQAP	Homo sapiens PC2 (positive cofactor 2, multiprotein complex) glutamine/Q-rich-associated protein (PCQAP), mRNA.	0	1.02792	1.10102	1.56826	2.05717	1.9719	1.88572	1.60483
GI_24797157-S		MANBA	Homo sapiens mannosidase, beta A, lysosomal (MANBA), mRNA.	0	1.02658	-1.09825	1.45206	2.19702	1.68314	1.3897	1.76067
GI_14719429-S		PNMA1	Homo sapiens paraneoplastic antigen MA1 (PNMA1), mRNA.	0	1.02374	1.03644	1.134	2.33451	1.98072	1.75039	1.39416
GI_11096339-S		C3orf4	Homo sapiens chromosome 3 open reading frame 4 (C3orf4), mRNA.	0	1.02337	1.01706	2.29343	3.87399	2.74902	1.94433	2.07934
GI_23097239-S		DKFZp434K1815	Homo sapiens hypothetical protein DKFZp434K1815 (DKFZp434K1815), mRNA.	0	1.02252	1.17114	1.27437	1.84765	2.16328	1.77033	1.43473
GI_40354191-S		KRT10	Homo sapiens keratin 10 (epidermolytic hyperkeratosis; keratosis palmaris et plantaris) (KRT10), mRNA.	0	1.02098	1.21946	1.79047	2.67703	2.54405	2.36518	1.49985
GI_14589858-A		ASPH	Homo sapiens aspartate beta-hydroxylase (ASPH), transcript variant 5, mRNA.	0	1.01977	-1.04436	1.60314	3.4478	2.91232	1.56642	1.3989
GI_27436944-I		LMNA	Homo sapiens lamin A/C (LMNA), transcript variant 2, mRNA.	0	1.01729	1.16128	1.91515	2.30319	2.12031	1.35449	1.14251
GI_20270322-S		LOC115950	Homo sapiens hypothetical protein BC016816 (LOC115950), mRNA.	0	1.01668	1.29241	2.04781	1.99537	1.63742	1.40001	1.19906
GI_21735623-A		YWHAZ	Homo sapiens tyrosine 3-monooxygenase/tryptophan 5-monooxygenase activation protein, zeta polypeptide (YWHAZ), transcript variant 1, mRNA.	0	1.01562	-1.04412	1.518	1.89371	2.22705	1.67395	1.31986
GI_31657108-S		ZNF282	Homo sapiens zinc finger protein 282 (ZNF282), mRNA.	0	1.01295	1.03888	1.40639	2.56135	2.00762	1.14856	-1.07198
GI_6912277-S		C10orf8	Homo sapiens chromosome 10 open reading frame 8 (C10orf8), mRNA.	0	1.0114	-1.03201	1.44003	2.13761	2.06033	1.27973	1.34458
GI_27436944-A		LMNA	Homo sapiens lamin A/C (LMNA), transcript variant 2, mRNA.	0	1.00668	1.05138	1.91591	2.54285	1.89075	1.09544	-1.08445
GI_34222363-S		LOC55971	Homo sapiens insulin receptor tyrosine kinase substrate (LOC55971), mRNA.	0	1.00478	1.06817	1.31281	2.54929	1.51479	-1.43973	-1.14143
GI_4557374-S		BTEB1	Homo sapiens basic transcription element binding protein 1 (BTEB1), mRNA.	0	1.00289	1.02819	2.10942	1.52452	1.46524	1.10314	1.35198
GI_31795539-I		RFC5	Homo sapiens replication factor C (activator 1) 5, 36.5kDa (RFC5), transcript variant 2, mRNA.	0	-1.00121	1.06574	1.93931	2.38111	1.90713	2.04995	1.61201
GI_4505876-A					-1.00233	1.04936	2.1405	3.31181	1.94961	1.60476	1.57077
GI_31341849-S		LOC283487	Homo sapiens hypothetical protein LOC283487 (LOC283487), mRNA.	0	-1.00295	1.57637	4.02711	2.71998	1.43623	1.22259	1.26121
GI_19923828-S		LOC57228	Homo sapiens hypothetical protein from clone 643 (LOC57228), mRNA.	0	-1.00501	-1.09425	1.39748	2.60061	1.89738	1.57304	1.39838
GI_5031976-I		PBEF	Homo sapiens pre-B-cell colony-enhancing factor (PBEF), transcript variant 1, mRNA.	0	-1.01028	-1.04008	1.56004	2.66375	1.90608	-1.2764	-1.25387
GI_45593141-S					-1.01522	1.02217	1.3882	3.21648	4.50088	1.44456	1.05907
GI_30154219-S		KIAA0346	Homo sapiens KIAA0346 protein (KIAA0346), mRNA.	0	-1.01589	1.13871	3.46056	2.38234	1.83246	2.01287	1.38422
GI_31377781-S		PRKCD	Homo sapiens protein kinase C, delta (PRKCD), mRNA.	0	-1.02054	1.04757	2.41505	3.00681	2.00139	1.49361	1.41751
GI_28872785-S		CDK5RAP2	Homo sapiens CDK5 regulatory subunit associated protein 2 (CDK5RAP2), mRNA.	0	-1.02195	1.07551	1.21154	1.80948	4.27792	1.83481	-1.1714
GI_27804312-S		GAL	Homo sapiens galanin (GAL), mRNA.	0	-1.02644	-1.04472	1.06455	1.38689	1.68975	2.18844	-1.40681
GI_4503412-S		DTR	Homo sapiens diphtheria toxin receptor (heparin-binding epidermal growth factor-like growth factor) (DTR), mRNA.	0	-1.02809	1.11061	3.417	3.21272	2.12794	2.37059	2.17874
GI_27479422-S		C14orf35	Homo sapiens chromosome 14 open reading frame 35 (C14orf35), mRNA.	0	-1.02972	-1.16873	1.11338	2.40898	1.78055	1.28079	1.01816
GI_37539894-S		LOC375762	Homo sapiens similar to high Incidence of Males due to increased X chromosome loss HIM-4, hemicentin, cell adhesion and meiotic chromosome segregation factor (570.8 kD) (him-4) (LOC375762), mRNA.	0	-1.02981	1.01982	1.11782	3.66143	1.63137	1.06568	-1.01025
GI_29171733-S		EIF2C2	Homo sapiens eukaryotic translation initiation factor 2C, 2 (EIF2C2), mRNA.	0	-1.04169	1.09854	1.60229	2.16026	1.80426	1.47957	1.43227
GI_27883865-S		RIC-8	Homo sapiens likely ortholog of mouse synembryn (RIC-8), mRNA.	0	-1.04191	-1.06957	1.30457	2.33616	1.77771	1.31766	1.21236
GI_41352062-S					-1.04197	-1.01781	2.20684	3.63101	2.49388	1.39439	1.45344
GI_8923103-S		ANKRD10	Homo sapiens ankyrin repeat domain 10 (ANKRD10), mRNA.	0	-1.04548	1.02952	2.65681	2.88048	1.97008	1.22578	1.17905
GI_42519910-S					-1.04594	-1.03105	1.03949	1.37181	2.12243	1.64941	1.20739
GI_40255271-S					-1.05039	-1.02838	3.59085	3.71782	2.63081	1.81772	2.05786
GI_4758951-S		PPP2CB	Homo sapiens protein phosphatase 2 (formerly 2A), catalytic subunit, beta isoform (PPP2CB), mRNA.	0	-1.05149	-1.00371	1.24843	1.97557	2.05514	1.34369	1.07315
GI_34222212-S		EVER1	Homo sapiens epidermodysplasia verruciformis 1 (EVER1), mRNA.	0	-1.05249	-1.01945	2.67122	2.22056	-1.03135	1.06723	1.80933
GI_44680151-S					-1.05666	-1.02827	1.50333	2.02418	1.19424	1.03871	1.30552
GI_30410799-A		APG4B	Homo sapiens autophagin-1 (APG4B), transcript variant 1, mRNA.	0	-1.06004	1.03891	1.8954	2.3603	1.42892	1.18073	1.06294
GI_38524586-S		FLJ43855	Homo sapiens similar to sodium- and chloride-dependent creatine transporter (FLJ43855), mRNA.	0	-1.06551	1.0056	1.34031	1.82424	2.02646	1.77885	1.50887
GI_4503126-S		CTNNA1	Homo sapiens catenin (cadherin-associated protein), alpha 1, 102kDa (CTNNA1), mRNA.	0	-1.06847	-1.08288	1.37237	1.96798	2.13915	1.59628	1.41081
GI_34915989-S		RBPMS2	Homo sapiens RNA-binding protein with multiple splicing 2 (RBPMS2), mRNA.	0	-1.07213	-1.09306	1.84428	2.13969	1.29612	1.41165	2.58733
GI_38016918-S		PRO0149	Homo sapiens PRO0149 protein (PRO0149), mRNA.	0	-1.07672	1.04723	2.11275	2.03601	1.67171	1.13448	1.05264
GI_4507996-S		ZNF151	Homo sapiens zinc finger protein 151 (pHZ-67) (ZNF151), mRNA.	0	-1.07713	1.02939	1.49685	2.05221	1.85393	1.76303	1.55052
GI_22748852-S		FLJ39370	Homo sapiens hypothetical protein FLJ39370 (FLJ39370), mRNA.	0	-1.08122	1.01639	1.14056	2.18883	2.23707	1.36045	-1.07268
GI_22094134-S		DOT1L	Homo sapiens histone methyltransferase DOT1L (DOT1L), mRNA.	0	-1.0818	-1.20592	1.77566	2.52337	1.6828	1.06069	1.03739
GI_33386694-A		PBEF	Homo sapiens pre-B-cell colony-enhancing factor (PBEF), transcript variant 2, mRNA.	0	-1.08685	-1.15047	1.42535	2.41758	1.95827	-1.05164	-1.14087
GI_38348241-S		FLJ45273	Homo sapiens FLJ45273 protein (FLJ45273), mRNA.	0	-1.09315	-1.01654	1.25351	1.81436	2.3291	1.76066	1.19287
GI_40255053-S					-1.10813	-1.19079	1.57705	3.40289	2.77169	1.62176	1.05765
GI_42403584-A					-1.11333	-1.05427	2.15711	3.39029	3.13722	1.68867	1.45238
GI_31543197-S		MGC4796	Homo sapiens Ser/Thr-like kinase (MGC4796), mRNA.	0	-1.11658	-1.12342	1.51459	2.49101	2.31419	1.65745	1.30105
GI_31377584-S		MGC26885	Homo sapiens hypothetical protein MGC26885 (MGC26885), mRNA.	0	-1.1762	-1.09211	1.42704	3.22611	2.09053	1.80247	1.42827
GI_8922572-S		FLJ10652	Homo sapiens hypothetical protein FLJ10652 (FLJ10652), mRNA.	0	-1.19379	-1.30177	1.41612	2.58242	1.72371	1.1473	-1.02312
GI_24497500-S		FOXA1	Homo sapiens forkhead box A1 (FOXA1), mRNA.	0	-1.21773	-1.32317	2.44375	1.74128	1.15682	1.36279	1.95135
GI_4557596-S		FLNC	Homo sapiens filamin C, gamma (actin binding protein 280) (FLNC), mRNA.	0	-1.2617	-1.32895	4.66133	4.9916	1.89244	1.62141	1.49195
GI_31377723-S		NR2F2	Homo sapiens nuclear receptor subfamily 2, group F, member 2 (NR2F2), mRNA.	0	-1.27809	-1.19623	1.47955	2.30167	2.22749	1.2414	-1.04283
GI_31543658-S		STARD8	Homo sapiens START domain containing 8 (STARD8), mRNA.	0	-1.32664	-1.35328	2.49174	2.50427	1.4074	1.73216	2.3318
GI_6633803-S		HBD		0	1.19724	1.06882	1.05225	-1.01105	-1.84918	-4.23845	-9.28588
GI_4557013-S		CAT	Homo sapiens catalase (CAT), mRNA.	0	1.19297	1.12782	-1.00271	-1.32603	-2.32369	-2.77656	-2.97025
GI_18765742-S		SNTA1	Homo sapiens syntrophin, alpha 1 (dystrophin-associated protein A1, 59kDa, acidic component) (SNTA1), mRNA.	0	1.13908	1.27739	1.12286	-1.66126	-3.95667	-3.12163	-2.40938
GI_8051603-S		GYPB	Homo sapiens glycophorin B (includes Ss blood group) (GYPB), mRNA.	0	1.13448	1.04692	1.01544	-1.03131	-2.09381	-3.93914	-2.5896
GI_37552401-S		LOC375662	Homo sapiens similar to asparagine synthetase; glutamine-dependent asparagine synthetase; TS11 cell cycle control protein (LOC375662), mRNA.	0	1.12811	1.15601	1.10308	1.00167	-1.92531	-5.07823	-3.85101
GI_38373678-I		GYPE	Homo sapiens glycophorin E (GYPE), transcript variant 1, mRNA.	0	1.1216	-1.00158	-1.04256	-1.14239	-2.26991	-4.02274	-2.52551
GI_19718771-A		ASNS	Homo sapiens asparagine synthetase (ASNS), transcript variant 2, mRNA.	0	1.11792	1.1472	1.16231	1.0385	-1.82386	-4.50409	-3.19582
GI_7706179-S		ERAF	Homo sapiens erythroid associated factor (ERAF), mRNA.	0	1.11504	1.15202	1.14231	1.03924	-1.80659	-3.67623	-4.44939
GI_4507250-S		STAR	Homo sapiens steroidogenic acute regulatory protein (STAR), mRNA.	0	1.1135	1.10239	-1.06307	-1.89106	-4.48618	-3.23881	-3.29742
GI_33239450-I		PCNA	Homo sapiens proliferating cell nuclear antigen (PCNA), transcript variant 2, mRNA.	0	1.11292	1.07925	-1.12045	-1.62452	-2.25936	-2.35973	-2.26496
GI_7706366-S		Pfs2	Homo sapiens DNA replication complex GINS protein PSF2 (Pfs2), mRNA.	0	1.09918	-1.01041	-1.27494	-1.73721	-2.92034	-3.36625	-2.99393
GI_14670374-S		STMN3	Homo sapiens stathmin-like 3 (STMN3), mRNA.	0	1.08678	1.0844	-1.01009	-1.24741	-1.98563	-2.46215	-3.44048
GI_22035639-S		MGST2	Homo sapiens microsomal glutathione S-transferase 2 (MGST2), mRNA.	0	1.0817	1.00019	-1.0873	-1.23444	-2.60402	-2.97227	-2.50138
GI_27262629-A		NASP	Homo sapiens nuclear autoantigenic sperm protein (histone-binding) (NASP), transcript variant 3, mRNA.	0	1.07792	1.08746	-1.05115	-1.94134	-2.49768	-2.91897	-2.90394
GI_17025233-S		KEL	Homo sapiens Kell blood group (KEL), mRNA.	0	1.077	1.05241	-1.04457	-1.22985	-2.15187	-2.6762	-2.31339
GI_13124889-S		C12orf8	Homo sapiens chromosome 12 open reading frame 8 (C12orf8), mRNA.	0	1.06337	1.03699	-1.05757	-1.36776	-2.53269	-2.79374	-2.52796
GI_4557808-S		OAT	Homo sapiens ornithine aminotransferase (gyrate atrophy) (OAT), nuclear gene encoding mitochondrial protein, mRNA.	0	1.06032	1.00174	-1.07628	-1.23635	-2.34964	-2.69897	-3.01435
GI_21389584-S		MGC32104	Homo sapiens hypothetical protein MGC32104 (MGC32104), mRNA.	0	1.06029	1.13986	-1.2187	-1.99819	-2.52808	-2.63955	-2.73584
GI_16936531-I		CDK4	Homo sapiens cyclin-dependent kinase 4 (CDK4), transcript variant 1, mRNA.	0	1.05719	1.08628	-1.04563	-1.74372	-2.32851	-2.80113	-2.69566
GI_33239450-A		PCNA	Homo sapiens proliferating cell nuclear antigen (PCNA), transcript variant 2, mRNA.	0	1.05686	-1.0196	-1.2214	-2.01056	-3.00459	-2.8165	-2.57933
GI_34304343-A		PSAT1	Homo sapiens phosphoserine aminotransferase 1 (PSAT1), transcript variant 2, mRNA.	0	1.05643	1.05271	1.01694	-1.81014	-2.9876	-3.18792	-3.0622
GI_19923342-S		CITED2	Homo sapiens Cbp/p300-interacting transactivator, with Glu/Asp-rich carboxy-terminal domain, 2 (CITED2), mRNA.	0	1.05584	-1.17479	-1.89721	-1.81882	-2.66654	-3.06477	-2.69288
GI_22749494-S		MGC35212	Homo sapiens hypothetical protein MGC35212 (MGC35212), mRNA.	0	1.05377	1.10504	1.01908	-1.48778	-2.68346	-2.54747	-2.88156
GI_14141179-S		FADS1	Homo sapiens fatty acid desaturase 1 (FADS1), mRNA.	0	1.05356	-1.05941	-1.13249	-1.47285	-4.55372	-3.52317	-1.95043
GI_37540431-S		KIAA0114	Homo sapiens KIAA0114 gene product (KIAA0114), mRNA.	0	1.05071	1.01955	-1.01865	-1.20698	-2.5836	-4.05971	-6.47325
GI_13443017-S		C16orf33	Homo sapiens chromosome 16 open reading frame 33 (C16orf33), mRNA.	0	1.04703	-1.00339	-1.2908	-2.08405	-2.83999	-2.5691	-2.70039
GI_5031858-S		DLEU1	Homo sapiens deleted in lymphocytic leukemia, 1 (DLEU1), mRNA.	0	1.04482	-1.07756	-1.30139	-2.14124	-2.72874	-2.52415	-3.07297
GI_40254863-S					1.04134	-1.04683	-1.09629	-1.87478	-3.62973	-3.5406	-3.55854
GI_4758269-S		ENDOG	Homo sapiens endonuclease G (ENDOG), nuclear gene encoding mitochondrial protein, mRNA.	0	1.03943	1.16069	-1.12361	-1.91913	-3.17767	-3.21957	-2.87809
GI_5579451-S		CALB1	Homo sapiens calbindin 1, 28kDa (CALB1), mRNA.	0	1.03769	-1.02966	-1.08556	-1.70295	-4.25326	-5.89517	-5.05753
GI_14149614-S		MGC4189	Homo sapiens hypothetical protein MGC4189 (MGC4189), mRNA.	0	1.03606	1.07456	-1.05012	-1.75089	-2.0505	-2.08228	-2.68751
GI_5174722-S		TOMM40	Homo sapiens translocase of outer mitochondrial membrane 40 homolog (yeast) (TOMM40), mRNA.	0	1.03488	1.03206	1.00672	-1.63483	-2.10872	-2.50368	-2.65933
GI_34147695-S		C6orf93	Homo sapiens chromosome 6 open reading frame 93 (C6orf93), mRNA.	0	1.03415	-1.10844	-1.4424	-2.00125	-2.21754	-2.79132	-3.61177
GI_31542536-S		RAM2	Homo sapiens transcription factor RAM2 (RAM2), mRNA.	0	1.03236	1.06343	-1.17159	-2.17011	-2.33879	-2.22679	-2.91708
GI_21361335-S		DUT	Homo sapiens dUTP pyrophosphatase (DUT), mRNA.	0	1.03	1.10929	1.04317	-1.26451	-2.21388	-2.75148	-2.38123
GI_5729946-S		NMU	Homo sapiens neuromedin U (NMU), mRNA.	0	1.02839	1.11064	-1.10143	-1.52071	-3.49527	-5.01243	-6.51014
GI_38176291-A		CAV2	Homo sapiens caveolin 2 (CAV2), transcript variant 2, mRNA.	0	1.02682	-1.00781	1.00666	-1.32092	-2.01633	-2.64615	-2.85517
GI_33359699-A		UBE2G2	Homo sapiens ubiquitin-conjugating enzyme E2G 2 (UBC7 homolog, yeast) (UBE2G2), transcript variant 1, mRNA.	0	1.02203	1.00449	-1.1863	-1.54569	-2.08859	-2.79428	-3.38043
GI_13129099-S		MGC5627	Homo sapiens hypothetical protein MGC5627 (MGC5627), mRNA.	0	1.02102	1.07297	-1.43237	-2.37235	-2.6409	-2.69346	-2.78517
GI_4502418-S		BLVRB	Homo sapiens biliverdin reductase B (flavin reductase (NADPH)) (BLVRB), mRNA.	0	1.01864	1.11012	-1.00196	-1.2053	-1.96559	-3.15709	-3.15415
GI_17149846-S		FKBP4	Homo sapiens FK506 binding protein 4, 59kDa (FKBP4), mRNA.	0	1.0166	-1.00723	1.02297	-1.38689	-2.52729	-2.22362	-3.90384
GI_37549311-S		LOC129881	Homo sapiens hypothetical LOC129881 (LOC129881), mRNA.	0	1.01609	-1.05303	-1.05609	-1.80623	-3.06712	-3.12083	-2.78255
GI_41393571-S					1.01187	-1.08036	-1.46813	-1.65836	-2.13377	-3.00383	-2.19828
GI_34147605-S		SLC25A10	Homo sapiens solute carrier family 25 (mitochondrial carrier; dicarboxylate transporter), member 10 (SLC25A10), mRNA.	0	1.01077	1.20828	1.10104	-1.93161	-3.29215	-2.55948	-2.3706
GI_14916484-A		CASP6	Homo sapiens caspase 6, apoptosis-related cysteine protease (CASP6), transcript variant beta, mRNA.	0	1.00926	-1.00693	-1.18208	-1.85975	-2.08285	-2.16412	-3.07395
GI_22027513-A		CDCA7	Homo sapiens cell division cycle associated 7 (CDCA7), transcript variant 2, mRNA.	0	1.00908	1.02635	-1.55232	-1.58934	-3.43517	-3.71831	-4.38177
GI_13376338-S		FLJ11535	Homo sapiens hypothetical protein FLJ11535 (FLJ11535), mRNA.	0	1.00894	1.04922	-1.06233	-1.49841	-2.24972	-2.50912	-2.23316
GI_4507750-S		TYMS	Homo sapiens thymidylate synthetase (TYMS), mRNA.	0	1.00494	1.00028	-1.11818	-1.43222	-2.50089	-3.10152	-2.27036
GI_42476023-S					1.00291	-1.08136	-1.95347	-2.18442	-2.35172	-2.79664	-3.1953
GI_4504522-S		HSPE1	Homo sapiens heat shock 10kDa protein 1 (chaperonin 10) (HSPE1), mRNA.	0	1.0022	-1.00986	-1.17496	-1.46788	-2.42213	-2.63995	-2.76511
GI_21327706-A		NAP1L1	Homo sapiens nucleosome assembly protein 1-like 1 (NAP1L1), transcript variant 2, mRNA.	0	1.00138	-1.08072	-1.12769	-1.20232	-2.15047	-2.88834	-2.96041
GI_16506819-S		C1orf17	Homo sapiens chromosome 1 open reading frame 17 (C1orf17), mRNA.	0	-1.00091	1.19956	1.01473	-2.32239	-4.77954	-2.85642	-2.05496
GI_37539625-S		LOC138255	Homo sapiens similar to RIKEN cDNA 1700028P14 (LOC138255), mRNA.	0	-1.00544	-1.01789	-1.18127	-1.76666	-5.08915	-5.97798	-4.87955
GI_4502096-S		SLC25A4	Homo sapiens solute carrier family 25 (mitochondrial carrier; adenine nucleotide translocator), member 4 (SLC25A4), mRNA.	0	-1.00611	1.01202	-1.07482	-1.34783	-1.70606	-2.23355	-3.69642
GI_4502228-S		ARL2	Homo sapiens ADP-ribosylation factor-like 2 (ARL2), mRNA.	0	-1.00772	1.06882	-1.04788	-1.47618	-3.39521	-3.08681	-3.46551
GI_4505416-S		NQO2	Homo sapiens NAD(P)H dehydrogenase, quinone 2 (NQO2), mRNA.	0	-1.01211	-1.01352	-1.16439	-1.60411	-2.83102	-2.73549	-2.60868
GI_40254858-S					-1.01346	-1.02829	-1.30521	-1.95498	-2.21691	-2.50123	-2.87115
GI_24797138-S		HOXB9	Homo sapiens homeo box B9 (HOXB9), mRNA.	0	-1.01424	1.00912	-1.47625	-2.72174	-2.58626	-2.57447	-3.35331
GI_14456711-S		HBA1	Homo sapiens hemoglobin, alpha 1 (HBA1), mRNA.	0	-1.01502	-1.05075	1.00907	-1.11571	-1.5831	-4.31934	-4.44774
GI_23503312-S		MGC35274	Homo sapiens hypothetical protein MGC35274 (MGC35274), mRNA.	0	-1.01684	1.01164	-1.19566	-2.05607	-3.04929	-2.9834	-2.14784
GI_17388802-S		PAICS	Homo sapiens phosphoribosylaminoimidazole carboxylase, phosphoribosylaminoimidazole succinocarboxamide synthetase (PAICS), mRNA.	0	-1.01818	-1.03181	-1.17796	-1.41637	-2.46321	-3.53111	-3.50661
GI_44680112-S					-1.01873	-1.09385	-1.41907	-2.19407	-2.33519	-2.58478	-3.22355
GI_34916027-S		LOC220963	Homo sapiens hypothetical protein LOC220963 (LOC220963), mRNA.	0	-1.01991	1.01711	-1.24396	-2.40311	-3.23032	-2.75362	-2.5262
GI_27777635-S		TCF3	Homo sapiens transcription factor 3 (E2A immunoglobulin enhancer binding factors E12/E47) (TCF3), mRNA.	0	-1.02255	-1.04148	-1.0137	-1.4611	-2.07384	-2.78146	-3.41579
GI_38201658-I		ING3	Homo sapiens inhibitor of growth family, member 3 (ING3), transcript variant 3, mRNA.	0	-1.02332	-1.06343	-1.00978	-1.17861	-1.95743	-2.76616	-3.00946
GI_41406063-S		MYH10	Homo sapiens myosin, heavy polypeptide 10, non-muscle (MYH10), mRNA.	0	-1.02459	1.04644	-1.2009	-1.60716	-2.0051	-2.50627	-2.25331
GI_9961243-S		ABCB10	Homo sapiens ATP-binding cassette, sub-family B (MDR/TAP), member 10 (ABCB10), nuclear gene encoding mitochondrial protein, mRNA.	0	-1.02645	-1.13556	-1.42921	-2.13005	-2.39032	-2.54483	-2.85083
GI_8051602-S		GYPA	Homo sapiens glycophorin A (includes MN blood group) (GYPA), mRNA.	0	-1.03158	-1.07128	-1.22373	-1.98434	-4.99966	-3.49182	-3.10662
GI_27735138-S		FLJ31349	Homo sapiens hypothetical protein FLJ31349 (FLJ31349), mRNA.	0	-1.03191	-1.00471	-2.11484	-2.61704	-2.31439	-3.30501	-4.29407
GI_4557580-S		FABP5	Homo sapiens fatty acid binding protein 5 (psoriasis-associated) (FABP5), mRNA.	0	-1.03204	-1.08212	-1.19631	-1.40258	-2.88545	-3.55832	-4.90061
GI_16936532-A		CDK4	Homo sapiens cyclin-dependent kinase 4 (CDK4), transcript variant 2, mRNA.	0	-1.0366	-1.10077	-1.33179	-2.17551	-3.06299	-3.82527	-3.42473
GI_31542299-S		CGI-115	Homo sapiens CGI-115 protein (CGI-115), mRNA.	0	-1.03811	-1.1302	-1.35916	-1.72768	-1.88342	-2.65126	-3.69661
GI_6031190-S		PHB	Homo sapiens prohibitin (PHB), mRNA.	0	-1.04021	-1.04356	-1.36239	-2.84135	-2.85898	-2.49149	-2.75353
GI_6857817-S		NPM3	Homo sapiens nucleophosmin/nucleoplasmin, 3 (NPM3), mRNA.	0	-1.04197	1.00524	-1.0828	-1.3399	-2.05888	-2.23942	-2.9546
GI_8923535-S		HCFC1R1	Homo sapiens host cell factor C1 regulator 1 (XPO1 dependant) (HCFC1R1), mRNA.	0	-1.04372	1.0005	-1.15899	-1.9	-3.31837	-2.87773	-3.21752
GI_8051578-S		AK3	Homo sapiens adenylate kinase 3 (AK3), mRNA.	0	-1.04664	-1.13608	-1.12824	-1.52548	-2.07266	-2.28683	-3.20438
GI_21071024-S		HIST1H4C	Homo sapiens histone 1, H4c (HIST1H4C), mRNA.	0	-1.04727	-1.11734	-1.13696	-1.18861	-1.60143	-3.23605	-3.1402
GI_30410793-A		PSME3	Homo sapiens proteasome (prosome, macropain) activator subunit 3 (PA28 gamma; Ki) (PSME3), transcript variant 1, mRNA.	0	-1.05427	-1.1437	-1.34958	-2.62973	-3.09558	-2.91013	-4.11075
GI_7669480-S		BNIP3	Homo sapiens BCL2/adenovirus E1B 19kDa interacting protein 3 (BNIP3), nuclear gene encoding mitochondrial protein, mRNA.	0	-1.05902	-1.0379	1.29452	1.07585	-1.89595	-3.58294	-3.20374
GI_27436939-A		RELN	Homo sapiens reelin (RELN), transcript variant 2, mRNA.	0	-1.06042	-1.18963	-1.06835	-1.28183	-2.63855	-2.87118	-2.74646
GI_21914861-A		CECR5	Homo sapiens cat eye syndrome chromosome region, candidate 5 (CECR5), mRNA.	0	-1.06472	-1.01462	-1.30125	-2.83079	-2.43144	-2.33495	-3.45425
GI_41399283-A					-1.06673	-1.20644	-1.38513	-1.60795	-2.37489	-3.17296	-3.73057
GI_9558740-S		HSU79274	Homo sapiens protein predicted by clone 23733 (HSU79274), mRNA.	0	-1.06687	-1.07312	-1.31377	-2.56056	-2.99908	-2.69789	-3.01159
GI_13699869-S		MTHFD2	Homo sapiens methylene tetrahydrofolate dehydrogenase (NAD+ dependent), methenyltetrahydrofolate cyclohydrolase (MTHFD2), nuclear gene encoding mitochondrial protein, mRNA.	0	-1.06732	-1.10949	-1.04476	-1.64715	-2.07972	-2.6065	-2.53669
GI_31341967-S		LOC89958	Homo sapiens hypothetical protein LOC89958 (LOC89958), mRNA.	0	-1.06749	-1.06592	-1.4441	-2.29858	-2.73088	-3.19146	-4.01203
GI_14043068-S		HBA2	Homo sapiens hemoglobin, alpha 2 (HBA2), mRNA.	0	-1.06852	1.02164	-1.01775	-1.11202	-1.72445	-5.58411	-10.1225
GI_34147595-S		CDCA3	Homo sapiens cell division cycle associated 3 (CDCA3), mRNA.	0	-1.06975	-1.21113	-1.25122	-1.41404	-1.85383	-2.93859	-2.53577
GI_33386698-S		TMSL1	Homo sapiens thymosin-like 1 (TMSL1), mRNA.	0	-1.07049	-1.45545	-1.26973	-1.29754	-1.7703	-2.63758	-2.6586
GI_4506064-S		PRKAR2B	Homo sapiens protein kinase, cAMP-dependent, regulatory, type II, beta (PRKAR2B), mRNA.	0	-1.0754	-1.15798	-1.3165	-2.63672	-3.69342	-3.45986	-3.10747
GI_20127554-S		HSPC111	Homo sapiens hypothetical protein HSPC111 (HSPC111), mRNA.	0	-1.07656	-1.11575	-1.81177	-1.6485	-1.84094	-2.56036	-3.53174
GI_31542705-S		FLJ20485	Homo sapiens hypothetical protein FLJ20485 (FLJ20485), mRNA.	0	-1.07735	-1.08476	-1.17026	-1.6986	-1.79548	-2.43331	-2.74431
GI_40254910-S					-1.07843	-1.05257	-1.10411	-1.60053	-3.27405	-3.37468	-4.0761
GI_5902159-S		ZNF22	Homo sapiens zinc finger protein 22 (KOX 15) (ZNF22), mRNA.	0	-1.08039	-1.31074	-1.92673	-1.91126	-3.23091	-3.67401	-4.21163
GI_21450710-S		STRA13	Homo sapiens stimulated by retinoic acid 13 (STRA13), mRNA.	0	-1.08163	-1.04409	-1.29077	-2.14171	-2.58613	-2.58603	-2.54082
GI_4505822-S		PIR	Homo sapiens Pirin (PIR), mRNA.	0	-1.08984	-1.17132	-1.15556	-1.36363	-2.32764	-3.93631	-5.35591
GI_13027599-S		MGC2494	Homo sapiens hypothetical protein MGC2494 (MGC2494), mRNA.	0	-1.09087	-1.07026	-1.32352	-2.25759	-3.41408	-2.48045	-2.32957
GI_18373333-S		TMEM14B	Homo sapiens transmembrane protein 14B (TMEM14B), mRNA.	0	-1.0917	-1.27757	-1.40037	-1.62436	-2.50281	-2.54857	-2.75536
GI_13375694-S		FLJ12118	Homo sapiens hypothetical protein FLJ12118 (FLJ12118), mRNA.	0	-1.09255	1.03647	-1.10179	-1.47365	-2.05311	-2.45385	-2.63093
GI_21389336-S		RPIA	Homo sapiens ribose 5-phosphate isomerase A (ribose 5-phosphate epimerase) (RPIA), mRNA.	0	-1.09723	-1.17926	-1.17431	-1.51403	-1.96995	-2.78785	-3.94003
GI_27754187-S		MTND6	Homo sapiens NADH dehydrogenase 6 (MTND6), mRNA.	0	-1.0978	-1.23699	-1.23566	1.12096	-1.57945	-2.77491	-4.0429
GI_14249519-S		FLJ14668	Homo sapiens hypothetical protein FLJ14668 (FLJ14668), mRNA.	0	-1.10557	-1.09236	-1.27034	-2.15215	-3.08578	-3.10543	-3.32258
GI_31341734-S		LOC339456	Homo sapiens hypothetical protein LOC339456 (LOC339456), mRNA.	0	-1.10863	1.01199	-1.37697	-2.53399	-3.79353	-2.79647	-3.40209
GI_7262376-S		DHFR	Homo sapiens dihydrofolate reductase (DHFR), mRNA.	0	-1.11985	-1.25834	-1.16492	-1.35481	-3.12606	-4.76101	-3.93269
GI_38455392-S		NTHL1	Homo sapiens nth endonuclease III-like 1 (E. coli) (NTHL1), mRNA.	0	-1.12115	-1.24128	-1.26117	-2.37297	-3.08954	-3.06559	-2.76249
GI_28872801-S		C1QBP	Homo sapiens complement component 1, q subcomponent binding protein (C1QBP), nuclear gene encoding mitochondrial protein, mRNA.	0	-1.1277	-1.25002	-1.24479	-1.40221	-2.12767	-2.55047	-3.85391
GI_40353770-S					-1.14106	-1.15436	-1.169	-1.37967	-2.05729	-2.26863	-4.24678
GI_31542839-S		GCSH	Homo sapiens glycine cleavage system protein H (aminomethyl carrier) (GCSH), mRNA.	0	-1.14204	-1.24443	-1.30573	-1.62245	-2.56177	-3.05271	-3.47247
GI_12056464-S		FBL	Homo sapiens fibrillarin (FBL), mRNA.	0	-1.1541	-1.33682	-1.31282	-1.52559	-2.22984	-2.86314	-3.32789
GI_40255164-S					-1.16509	-1.41152	-1.53308	-1.85999	-3.04164	-3.72212	-3.70002
GI_6633805-S		HBZ	Homo sapiens hemoglobin, zeta (HBZ), mRNA.	0	-1.17252	-1	-1.10722	-1.20816	-1.73336	-4.94647	-41.3135
GI_21071023-S		HIST1H4D	Homo sapiens histone 1, H4d (HIST1H4D), mRNA.	0	-1.1816	-1.05395	1.0178	-1.14001	-1.93595	-2.89138	-2.97764
GI_40255242-S					-1.18413	-1.43454	-1.31625	-1.54997	-1.96545	-2.84302	-2.77651
GI_16306593-I		SKP2	Homo sapiens S-phase kinase-associated protein 2 (p45) (SKP2), transcript variant 2, mRNA.	0	-1.18607	-1.27568	-1.5686	-2.74327	-2.7552	-4.10845	-4.85665
GI_42660017-S		LOC400006	Homo sapiens hypothetical gene supported by BC003510; NM_002823 (LOC400006), mRNA.	0	-1.2124	-1.30315	-1.17252	-1.43047	-1.98821	-2.32476	-3.60191
GI_14149802-S		DKFZP434L0718	Homo sapiens hypothetical protein DKFZp434L0718 (DKFZP434L0718), mRNA.	0	-1.23748	-1.24484	-1.88646	-1.90779	-2.36914	-3.07502	-3.50009
GI_42656554-S		LOC401028	Homo sapiens similar to Nucleophosmin 1 (LOC401028), mRNA.	0	-1.29279	-1.66927	-1.33023	-1.41011	-2.15642	-3.20518	-3.53182
GI_41406065-A					-1.33972	1.0343	1.25489	1.04456	-1.65545	-6.27215	-1.70391
GI_31543400-S		PIM1	Homo sapiens pim-1 oncogene (PIM1), mRNA.	0	-1.52161	-1.41805	1.90772	-1.58354	-3.29265	-4.4719	-3.67061
GI_34147362-S		MGC4504	Homo sapiens hypothetical protein MGC4504 (MGC4504), mRNA.	0	3.10519	3.53499	-2.09897	-2.71456	-2.63833	-2.41368	-1.60473
GI_42662616-S		LOC389865	Homo sapiens LOC389865 (LOC389865), mRNA.	0	1.22211	1.05727	-1.27421	-2.79881	-3.22845	-2.83982	-1.78298
GI_25006531-S		SERHL	Homo sapiens serine hydrolase-like (SERHL), mRNA.	0	1.17118	1.23548	1.2075	-1.15045	-2.13203	-1.47287	1.01882
GI_5453909-S		PLCD1	Homo sapiens phospholipase C, delta 1 (PLCD1), mRNA.	0	1.1621	1.04975	-1.00072	-1.5984	-2.72934	-1.87949	-1.30582
GI_19718750-A		UNG	Homo sapiens uracil-DNA glycosylase (UNG), nuclear gene encoding mitochondrial protein, transcript variant 2, mRNA.	0	1.12184	1.06668	-1.10773	-1.57453	-2.05852	-1.76909	-1.81454
GI_7705575-S		RAMP	Homo sapiens RA-regulated nuclear matrix-associated protein (RAMP), mRNA.	0	1.11514	1.19171	-1.50695	-1.55379	-2.52131	-2.30444	-1.65963
GI_31377636-S		MGC21854	Homo sapiens hypothetical protein MGC21854 (MGC21854), mRNA.	0	1.09334	1.19546	-1.07077	-2.27106	-2.07178	-1.18174	-1.27668
GI_37675275-S		NME4	Homo sapiens non-metastatic cells 4, protein expressed in (NME4), mRNA.	0	1.0865	1.13912	1.04097	-1.22074	-2.26614	-2.04471	-1.67487
GI_38373678-A		GYPE	Homo sapiens glycophorin E (GYPE), transcript variant 1, mRNA.	0	1.08251	-1.00725	-1.28091	-1.79076	-2.31115	-2.03171	-1.78653
GI_34452716-A		CDC42EP1	Homo sapiens CDC42 effector protein (Rho GTPase binding) 1 (CDC42EP1), transcript variant 2, mRNA.	0	1.07658	1.02075	-1.01578	-1.52337	-2.17813	-1.53924	-1.15325
GI_13027603-S		MRPS34	Homo sapiens mitochondrial ribosomal protein S34 (MRPS34), nuclear gene encoding mitochondrial protein, mRNA.	0	1.07576	1.04811	-1.27809	-2.22464	-2.16489	-1.63654	-1.78506
GI_42661292-S		LOC400586	Homo sapiens similar to stearoyl-CoA desaturase; acyl-CoA desaturase; fatty acid desaturase; delta-9-desaturase (LOC400586), mRNA.	0	1.06885	-1.06012	-1.07441	-1.6021	-2.14301	-1.4073	-1.01579
GI_14165459-A		NARF	Homo sapiens nuclear prelamin A recognition factor (NARF), transcript variant 1, mRNA.	0	1.06553	1.04376	1.03197	-1.32147	-2.16632	-1.87303	-1.77712
GI_22507315-S		SPTB	Homo sapiens spectrin, beta, erythrocytic (includes spherocytosis, clinical type I) (SPTB), mRNA.	0	1.06059	1.13718	1.0869	-1.67906	-2.74149	-2.07052	-2.1299
GI_38016923-S		PRKAB1	Homo sapiens protein kinase, AMP-activated, beta 1 non-catalytic subunit (PRKAB1), mRNA.	0	1.05489	1.02284	-1.44221	-2.29117	-1.88562	-1.46109	-1.50447
GI_28872747-S		HIST3H2A	Homo sapiens histone 3, H2a (HIST3H2A), mRNA.	0	1.05475	1.24843	1.33271	-1.12456	-2.33271	-2.07705	-1.45472
GI_4557872-S		UROS	Homo sapiens uroporphyrinogen III synthase (congenital erythropoietic porphyria) (UROS), mRNA.	0	1.05411	1.14421	1.0261	-1.38573	-2.44031	-1.42151	-1.23459
GI_42542387-S					1.05257	1.09198	-1.03153	-1.58054	-2.16517	-1.50501	-1.18289
GI_17921996-S		MYL4	Homo sapiens myosin, light polypeptide 4, alkali; atrial, embryonic (MYL4), mRNA.	0	1.05034	-1.01265	-1.01984	-1.1807	-2.04288	-2.16859	1.01114
GI_42475939-A					1.04843	1.06503	-1.33221	-2.82794	-3.05291	-1.92111	-2.07199
GI_21361125-S		SLC37A4	Homo sapiens solute carrier family 37 (glycerol-6-phosphate transporter), member 4 (SLC37A4), mRNA.	0	1.04833	-1.05543	-1.06293	-1.42072	-2.1131	-1.70934	-1.3442
GI_34222267-S		FBXO27	Homo sapiens F-box only protein 27 (FBXO27), mRNA.	0	1.04828	1.0334	-1.05307	-1.65122	-2.48016	-1.69183	-1.77142
GI_31543092-S		LOC89944	Homo sapiens hypothetical protein BC008326 (LOC89944), mRNA.	0	1.04811	1.1088	1.1138	-1.42933	-2.65704	-1.74889	-1.01558
GI_34147521-S		CABC1	Homo sapiens chaperone, ABC1 activity of bc1 complex like (S. pombe) (CABC1), mRNA.	0	1.04808	1.02389	-1.26206	-2.58431	-2.06529	-1.76134	-1.53645
GI_33356546-S		MCM2	Homo sapiens MCM2 minichromosome maintenance deficient 2, mitotin (S. cerevisiae) (MCM2), mRNA.	0	1.0461	1.2252	1.05034	-1.71791	-2.16936	-2.03686	-1.90897
GI_30409981-S		LAPTM4B	Homo sapiens lysosomal associated protein transmembrane 4 beta (LAPTM4B), mRNA.	0	1.04475	-1.0322	-1.0541	-1.20617	-2.13266	-1.46839	1.05745
GI_13112047-A		FGFR3	Homo sapiens fibroblast growth factor receptor 3 (achondroplasia, thanatophoric dwarfism) (FGFR3), transcript variant 2, mRNA.	0	1.04429	-1.01685	-1.57116	-2.26088	-2.94446	-1.76095	-1.34834
GI_12545400-A		ICAM4	Homo sapiens intercellular adhesion molecule 4, Landsteiner-Wiener blood group (ICAM4), transcript variant 1, mRNA.	0	1.04091	1.11616	-1.16132	-1.82619	-2.63148	-2.28771	-1.85962
GI_41349493-S					1.04044	-1.06029	-1.14554	-1.85365	-2.166	-1.96023	-1.55605
GI_4557592-S		FECH	Homo sapiens ferrochelatase (protoporphyria) (FECH), mRNA.	0	1.03856	1.0418	-1.03261	-1.75473	-2.74178	-2.40039	-2.06859
GI_23111037-S		SNX2	Homo sapiens sorting nexin 2 (SNX2), mRNA.	0	1.03282	1.02387	-1.16086	-2.41746	-1.70813	-1.68736	-1.54128
GI_4557268-S		ADSL	Homo sapiens adenylosuccinate lyase (ADSL), mRNA.	0	1.03192	-1.03183	-1.12267	-1.59169	-2.14499	-1.88901	-2.11927
GI_4503320-S		DHCR7	Homo sapiens 7-dehydrocholesterol reductase (DHCR7), mRNA.	0	1.0316	1.06484	1.02567	-1.35865	-3.03517	-1.56271	-1.08283
GI_24476001-S		HSCARG	Homo sapiens HSCARG protein (HSCARG), mRNA.	0	1.0278	1.11032	-1.36589	-2.58271	-2.21154	-1.57211	-1.33308
GI_16418408-S		PORIMIN	Homo sapiens pro-oncosis receptor inducing membrane injury gene (PORIMIN), mRNA.	0	1.02674	1.00678	-1.10156	-1.84276	-2.11653	-2.23159	-2.01412
GI_28178824-S		IDH1	Homo sapiens isocitrate dehydrogenase 1 (NADP+), soluble (IDH1), mRNA.	0	1.01833	-1.09682	-1.31793	-2.04055	-2.40822	-1.99798	-1.21123
GI_8923562-S		TSC	Homo sapiens hypothetical protein FLJ20607 (TSC), mRNA.	0	1.01658	1.16762	-1.09358	-2.23643	-3.97329	-1.4361	1.45028
GI_22547188-A		SHMT1	Homo sapiens serine hydroxymethyltransferase 1 (soluble) (SHMT1), transcript variant 2, mRNA.	0	1.0141	1.05836	1.03227	-1.56715	-2.06012	-2.16186	-2.04712
GI_14589957-S		POLR3K	Homo sapiens polymerase (RNA) III (DNA directed) polypeptide K, 12.3 kDa (POLR3K), mRNA.	0	1.01372	-1.11082	-1.23995	-1.74359	-2.74119	-2.22008	-2.18072
GI_20070145-S		SH3GL3	Homo sapiens SH3-domain GRB2-like 3 (SH3GL3), mRNA.	0	1.01358	1.01214	-1.13873	-2.27409	-3.0687	-1.97688	-2.18566
GI_13376006-S		FLJ23469	Homo sapiens hypothetical protein FLJ23469 (FLJ23469), mRNA.	0	1.01302	-1.01298	-1.05165	-1.62217	-2.29608	-1.54009	-1.17783
GI_22212935-A		SR-BP1	Homo sapiens type I sigma receptor (SR-BP1), transcript variant 3, mRNA.	0	1.01158	1.02751	-1.18982	-1.90553	-2.37479	-1.68187	-1.28321
GI_16950596-A		MRPS33	Homo sapiens mitochondrial ribosomal protein S33 (MRPS33), nuclear gene encoding mitochondrial protein, transcript variant 2, mRNA.	0	1.00677	-1.11022	-1.29521	-1.63196	-2.20457	-1.91754	-1.27179
GI_19923918-S		DP1L1	Homo sapiens polyposis locus protein 1-like 1 (DP1L1), mRNA.	0	1.00524	-1.04306	-1.01778	-1.39177	-2.26866	-1.48565	1.09645
GI_23308576-S		PHGDH	Homo sapiens phosphoglycerate dehydrogenase (PHGDH), mRNA.	0	1.00339	1.07346	1.13257	-1.05274	-2.02418	-2.23392	-1.34214
GI_14249381-S		MGC15429	Homo sapiens hypothetical protein MGC15429 (MGC15429), mRNA.	0	1.00071	-1.027	-1.05737	-1.32196	-2.05746	-1.42465	-1.00754
GI_41152085-S					-1.00347	1.07176	-1.07414	-1.50161	-2.04324	-1.46336	1.01218
GI_20070179-S		EIF4EBP1	Homo sapiens eukaryotic translation initiation factor 4E binding protein 1 (EIF4EBP1), mRNA.	0	-1.00493	1.024	-1.13627	-1.7665	-3.34533	-2.33309	-2.0917
GI_37546946-S		LOC375211	Homo sapiens similar to BolA domain-containing protein like (11.4 kD) (1P25) (LOC375211), mRNA.	0	-1.00603	1.07195	-1.04252	-1.38726	-3.07577	-2.80753	-1.88625
GI_40254469-S					-1.00927	1.06888	-1.05205	-2.36365	-2.75923	-1.97287	-1.88596
GI_20336210-I		GAMT	Homo sapiens guanidinoacetate N-methyltransferase (GAMT), transcript variant 1, mRNA.	0	-1.00951	1.07778	-1.01667	-1.37135	-3.28341	-1.87349	1.25335
GI_23110923-S		PSMB10	Homo sapiens proteasome (prosome, macropain) subunit, beta type, 10 (PSMB10), mRNA.	0	-1.01128	1.08589	-1.1118	-1.52277	-2.75174	-1.98603	-1.49226
GI_22547230-S		NT5M	Homo sapiens 5',3'-nucleotidase, mitochondrial (NT5M), nuclear gene encoding mitochondrial protein, mRNA.	0	-1.01367	1.08153	-1.09966	-2.15125	-2.13147	-1.86122	-1.52732
GI_7705942-A		C5orf4	Homo sapiens chromosome 5 open reading frame 4 (C5orf4), mRNA.	0	-1.0149	1.023	-1.38014	-2.9799	-3.76112	-1.48667	-1.47651
GI_37595532-A		PHEMX	Homo sapiens pan-hematopoietic expression (PHEMX), transcript variant 3, mRNA.	0	-1.0183	1.05307	-1.08457	-1.65025	-2.29879	-1.83322	-1.08112
GI_13899351-S		RBP5	Homo sapiens retinol binding protein 5, cellular (RBP5), mRNA.	0	-1.02004	-1.07849	-1.08913	-1.39861	-2.10826	-1.74046	1.085
GI_13129087-S		ELOVL6	Homo sapiens ELOVL family member 6, elongation of long chain fatty acids (FEN1/Elo2, SUR4/Elo3-like, yeast) (ELOVL6), mRNA.	0	-1.02133	-1.00948	-1.18	-2.729	-2.86906	-2.03352	-1.69709
GI_7706124-S		C3orf1	Homo sapiens chromosome 3 open reading frame 1 (C3orf1), mRNA.	0	-1.02159	-1.11826	-1.31267	-2.00809	-2.17541	-1.59243	-1.1244
GI_27477133-S		NUP210	Homo sapiens nucleoporin 210 (NUP210), mRNA.	0	-1.02264	1.04806	-1.12548	-1.97922	-4.40606	-2.89503	-1.81168
GI_11056035-S		KIAA0153	Homo sapiens KIAA0153 protein (KIAA0153), mRNA.	0	-1.02914	1.0137	1.0293	-1.62062	-2.49527	-2.11149	-2.14491
GI_34147446-S		MGC14288	Homo sapiens hypothetical protein MGC14288 (MGC14288), mRNA.	0	-1.02945	1.02385	-1.0708	-1.57417	-2.15122	-1.55337	-1.48081
GI_29568100-S		ATP5L	Homo sapiens ATP synthase, H+ transporting, mitochondrial F0 complex, subunit g (ATP5L), mRNA.	0	-1.03134	-1.1726	-1.13048	-1.23746	-1.77366	-2.05263	-1.35627
GI_21362049-S		MGC12981	Homo sapiens hypothetical protein MGC12981 (MGC12981), mRNA.	0	-1.03211	-1.14858	-1.21678	-2.04117	-2.58383	-1.73159	-1.56973
GI_29826337-S		IFI30	Homo sapiens interferon, gamma-inducible protein 30 (IFI30), mRNA.	0	-1.03293	-1.03352	-1.02424	-1.23007	-2.56792	-3.12814	-1.34252
GI_4557376-S		BTK	Homo sapiens Bruton agammaglobulinemia tyrosine kinase (BTK), mRNA.	0	-1.03423	-1.07508	-1.20975	-1.89244	-2.04334	-1.52411	-1.16813
GI_38348359-S		MGC45386	Homo sapiens Similar to RIKEN cDNA 1110033O09 gene (MGC45386), mRNA.	0	-1.03434	1.0051	-1.37325	-2.62145	-2.40928	-1.85933	-1.62451
GI_4758293-S		EPRS	Homo sapiens glutamyl-prolyl-tRNA synthetase (EPRS), mRNA.	0	-1.03457	-1.10459	-1.20544	-1.67451	-2.09641	-1.23248	-1.17292
GI_4507640-S		TPD52L1	Homo sapiens tumor protein D52-like 1 (TPD52L1), mRNA.	0	-1.03664	-1.01122	-1.04625	-1.688	-2.7054	-1.95623	-1.609
GI_24308363-S		LOC90522	Homo sapiens similar to putative transmembrane protein; homolog of yeast Golgi membrane protein Yif1p (Yip1p-interacting factor) (LOC90522), mRNA.	0	-1.03853	-1.00444	-1.00105	-1.27177	-2.5295	-1.07459	1.02985
GI_6382072-S		GCHFR	Homo sapiens GTP cyclohydrolase I feedback regulatory protein (GCHFR), mRNA.	0	-1.0388	1.02226	-1.01333	-1.39027	-2.37064	-2.07064	-1.6161
GI_22091455-S		SYNGR2	Homo sapiens synaptogyrin 2 (SYNGR2), mRNA.	0	-1.03925	-1.10757	-1.10486	-1.92206	-2.26229	-2.26713	-1.80941
GI_24586664-S		SLC39A8	Homo sapiens solute carrier family 39 (zinc transporter), member 8 (SLC39A8), mRNA.	0	-1.04016	-1.13812	-1.13311	-1.5143	-2.81225	-2.28727	-1.727
GI_37059723-S		C22orf18	Homo sapiens chromosome 22 open reading frame 18 (C22orf18), mRNA.	0	-1.04087	1.05714	-1.01499	-1.50518	-2.53001	-2.14168	-1.6428
GI_23618866-S		SFXN1	Homo sapiens sideroflexin 1 (SFXN1), mRNA.	0	-1.04224	-1.07791	-1.47539	-2.0208	-2.06389	-1.93111	-1.39188
GI_38026959-A		C21orf33	Homo sapiens chromosome 21 open reading frame 33 (C21orf33), transcript variant 2, nuclear gene encoding mitochondrial protein, mRNA.	0	-1.04416	-1.0933	-1.16334	-1.96513	-2.47912	-1.56317	-1.3991
GI_22748798-S		MGC26818	Homo sapiens hypothetical protein MGC26818 (MGC26818), mRNA.	0	-1.04873	1.00377	-1.22458	-2.07255	-2.03509	-1.69331	-1.52548
GI_34147623-S		SORD	Homo sapiens sorbitol dehydrogenase (SORD), mRNA.	0	-1.05091	-1.00072	-1.09396	-1.70013	-4.10479	-2.14961	-1.38325
GI_37563614-S		LOC129039	Homo sapiens similar to a putative protein with homology to a sequence between V2 and V3P segments within T cell gamma receptor region (LOC129039), mRNA.	0	-1.05409	-1.04896	-1.1516	-1.4838	-2.96583	-2.73641	-1.73681
GI_5453789-S		NNMT	Homo sapiens nicotinamide N-methyltransferase (NNMT), mRNA.	0	-1.05765	-1.00904	-1.15023	-1.69956	-2.00812	-1.86932	-1.74956
GI_37059724-S		MGC5576	Homo sapiens hypothetical protein MGC5576 (MGC5576), mRNA.	0	-1.05822	-1.13778	-1.21084	-1.36331	-2.11537	-1.45754	-1.29186
GI_29570784-S		CTCFL	Homo sapiens CCCTC-binding factor (zinc finger protein)-like (CTCFL), mRNA.	0	-1.05912	-1.09227	-1.24577	-1.84381	-2.41212	-2.25895	-1.59506
GI_38679979-A					-1.06095	1.02304	-1.14336	-1.97034	-2.3463	-1.68995	-1.42116
GI_13435349-A		FDXR	Homo sapiens ferredoxin reductase (FDXR), nuclear gene encoding mitochondrial protein, transcript variant 1, mRNA.	0	-1.06109	1.00479	-1.10803	-1.58485	-2.87843	-1.69217	1.29328
GI_31077201-S		SOX18	Homo sapiens SRY (sex determining region Y)-box 18 (SOX18), mRNA.	0	-1.06191	1.05568	-1.12404	-1.4908	-2.18394	-1.65087	-1.75917
GI_4759139-S		SLC9A3R1	Homo sapiens solute carrier family 9 (sodium/hydrogen exchanger), isoform 3 regulatory factor 1 (SLC9A3R1), mRNA.	0	-1.06297	-1.07267	-1.26374	-2.05614	-1.9256	-1.57487	-1.58668
GI_31982900-S		SCD	Homo sapiens stearoyl-CoA desaturase (delta-9-desaturase) (SCD), mRNA.	0	-1.07418	-1.14754	-1.3057	-2.18501	-3.60666	-1.67901	1.21704
GI_32469514-S		NUDT8	Homo sapiens nudix (nucleoside diphosphate linked moiety X)-type motif 8 (NUDT8), mRNA.	0	-1.07432	1.00531	-1.0813	-1.87346	-2.68147	-1.76839	-1.25002
GI_24797094-A		PYCR1	Homo sapiens pyrroline-5-carboxylate reductase 1 (PYCR1), transcript variant 2, mRNA.	0	-1.0753	-1.04664	-1.30133	-2.0562	-3.0427	-1.97478	-1.67417
GI_13259540-S		UCP2	Homo sapiens uncoupling protein 2 (mitochondrial, proton carrier) (UCP2), nuclear gene encoding mitochondrial protein, mRNA.	0	-1.07566	-1.18157	-1.24054	-1.67913	-3.57375	-2.64248	-1.12154
GI_40255270-S					-1.07863	-1.1407	-1.172	-1.53334	-2.04636	-1.97597	-1.33049
GI_37547284-S		LOC374941	Homo sapiens hypothetical gene supported by BC035379; BC042129 (LOC374941), mRNA.	0	-1.08035	1.03585	-1.08881	-1.77606	-4.68176	-2.87769	-1.3918
GI_39725649-S					-1.08144	-1.03125	-1.4743	-2.18573	-1.9767	-1.47157	-1.52193
GI_9945385-S		GALNT2	Homo sapiens UDP-N-acetyl-alpha-D-galactosamine:polypeptide N-acetylgalactosaminyltransferase 2 (GalNAc-T2) (GALNT2), mRNA.	0	-1.08219	-1.10056	-1.28435	-2.29245	-1.95919	-1.63438	-1.51117
GI_14249125-S		GTPBG3	Homo sapiens mitochondrial GTP binding protein (GTPBG3), mRNA.	0	-1.08237	-1.09489	-1.41238	-2.64039	-2.17973	-1.61554	-1.51489
GI_21361911-S		DNAJC1	Homo sapiens DnaJ (Hsp40) homolog, subfamily C, member 1 (DNAJC1), mRNA.	0	-1.08293	-1.04328	-1.20564	-1.68949	-2.00995	-2.05245	-1.85176
GI_40255088-S					-1.0874	-1.03953	-1.17664	-1.40432	-2.32582	-2.22097	-2.1396
GI_20336211-A		GAMT	Homo sapiens guanidinoacetate N-methyltransferase (GAMT), transcript variant 2, mRNA.	0	-1.0971	-1.03217	1.05313	-1.46266	-2.01222	-1.56249	1.03782
GI_14150040-S		HAGHL	Homo sapiens hydroxyacyl glutathione hydrolase-like (HAGHL), mRNA.	0	-1.10197	1.04198	-1.25996	-1.79588	-2.83099	-2.34072	-1.47422
GI_28559082-A		CTPS2	Homo sapiens CTP synthase II (CTPS2), transcript variant 1, mRNA.	0	-1.11412	1.0661	1.00647	-1.63767	-2.20955	-1.97524	-1.56543
GI_33285007-S		GYLTL1B	Homo sapiens glycosyltransferase-like 1B (GYLTL1B), mRNA.	0	-1.11964	-1.08523	-1.11811	-1.4872	-2.43435	-1.82539	-2.22543
GI_34303930-S		MGC20262	Homo sapiens hypothetical protein MGC20262 (MGC20262), mRNA.	0	-1.12271	-1.04535	-1.30953	-1.79026	-2.41967	-1.46421	1.12946
GI_29742698-S		MGC26694	Homo sapiens hypothetical protein MGC26694 (MGC26694), mRNA.	0	-1.14089	-1.04258	-1.3111	-2.35969	-2.04311	-1.5407	-1.33841
GI_21450760-S		MGC22793	Homo sapiens hypothetical protein MGC22793 (MGC22793), mRNA.	0	-1.15243	-1.14086	-1.43158	-1.80305	-2.06943	-1.667	-1.31839
GI_29736784-S		LOC201294	Homo sapiens Munc13-4 protein (LOC201294), mRNA.	0	-1.2054	-1.19794	-1.29925	-1.85813	-2.65126	-1.6446	-1.15354
GI_6552332-S		FOS	Homo sapiens v-fos FBJ murine osteosarcoma viral oncogene homolog (FOS), mRNA.	0	12.8019	23.2548	9.87979	10.5086	5.30697	3.26336	3.13517
GI_4507960-S		ZFP36	Homo sapiens zinc finger protein 36, C3H type, homolog (mouse) (ZFP36), mRNA.	0	3.793	10.0853	6.221	4.19931	2.68295	1.88753	1.9784
GI_31317226-S		EGR1	Homo sapiens early growth response 1 (EGR1), mRNA.	0	2.64778	4.16604	3.77645	3.89162	3.43547	3.52671	2.81883
GI_9845523-S		EGR2	Homo sapiens early growth response 2 (Krox-20 homolog, Drosophila) (EGR2), mRNA.	0	2.3722	4.53176	3.68847	4.68765	7.26404	3.4689	1.96858
GI_28610153-S		IL8	Homo sapiens interleukin 8 (IL8), mRNA.	0	2.36211	11.0528	21.5848	12.1874	3.22927	2.5888	3.32978
GI_7108342-S		DUSP1	Homo sapiens dual specificity phosphatase 1 (DUSP1), mRNA.	0	1.58078	2.83158	6.66493	4.65585	2.78706	3.72227	5.05984
GI_4506788-S		SAT	Homo sapiens spermidine/spermine N1-acetyltransferase (SAT), mRNA.	0	1.54756	1.9975	2.66454	3.83538	5.28238	4.24402	4.93644
GI_31543214-S		MT2A	Homo sapiens metallothionein 2A (MT2A), mRNA.	0	1.48125	1.52641	2.54561	4.62651	4.69563	3.60578	8.13304
GI_7019524-S		SEI1	Homo sapiens CDK4-binding protein p34SEI1 (SEI1), mRNA.	0	1.46447	3.09557	5.94866	7.8182	7.77854	6.59222	5.25645
GI_4758935-S		PLAB	Homo sapiens prostate differentiation factor (PLAB), mRNA.	0	1.38484	3.456	8.95243	4.5108	1.76756	2.49899	10.4493
GI_17136074-S		AXUD1	Homo sapiens AXIN1 up-regulated 1 (AXUD1), mRNA.	0	1.3476	2.86707	4.9774	4.80647	3.96082	4.43464	5.49271
GI_16554595-A		IER3	Homo sapiens immediate early response 3 (IER3), transcript variant short, mRNA.	0	1.32939	4.1228	5.70128	8.05317	6.41299	5.89278	5.62377
GI_44890066-S					1.31418	2.07916	2.03084	2.12665	4.06261	3.89332	3.19959
GI_31543637-S		SLC38A2	Homo sapiens solute carrier family 38, member 2 (SLC38A2), mRNA.	0	1.31076	1.58638	5.11589	6.71585	7.22314	7.31656	7.36944
GI_9790902-S		PPP1R15A	Homo sapiens protein phosphatase 1, regulatory (inhibitor) subunit 15A (PPP1R15A), mRNA.	0	1.27506	1.88175	2.48546	3.22985	3.6736	3.53104	4.04215
GI_7706185-S		TNFRSF12A	Homo sapiens tumor necrosis factor receptor superfamily, member 12A (TNFRSF12A), mRNA.	0	1.21467	1.56079	6.36244	6.47741	5.38331	5.18072	4.50429
GI_33519459-I		MCL1	Homo sapiens myeloid cell leukemia sequence 1 (BCL2-related) (MCL1), transcript variant 1, mRNA.	0	1.17942	1.81014	4.84881	7.72363	4.46604	2.6703	1.83603
GI_28872795-S		CEBPB	Homo sapiens CCAAT/enhancer binding protein (C/EBP), beta (CEBPB), mRNA.	0	1.17356	1.58224	4.36164	4.07101	3.68351	2.88031	3.71043
GI_31343528-S		FLJ36031	Homo sapiens hypothetical protein FLJ36031 (FLJ36031), mRNA.	0	1.16559	1.24529	5.67606	9.15783	5.85269	4.47587	3.52187
GI_42476062-S					1.15313	1.08921	2.80693	2.65954	3.18046	3.47119	5.02534
GI_7662650-S		RGC32	Homo sapiens RGC32 protein (RGC32), mRNA.	0	1.14608	1.18009	2.82456	2.93507	3.05642	4.49051	5.63246
GI_4507650-S		TPM4	Homo sapiens tropomyosin 4 (TPM4), mRNA.	0	1.13183	1.22302	2.21943	4.07187	5.18334	6.88108	9.0657
GI_13376859-S		MGC3295	Homo sapiens hypothetical protein MGC3295 (MGC3295), mRNA.	0	1.13105	1.11141	2.30054	4.65567	4.6788	3.62977	3.00217
GI_37552316-S		MIDN	Homo sapiens midnolin (MIDN), mRNA.	0	1.12762	1.5904	6.9968	4.64981	4.1912	3.77586	2.69174
GI_42741673-S					1.11752	1.26381	1.84798	2.69946	3.29314	4.22237	3.16276
GI_42658645-S		LOC402617	Homo sapiens LOC402617 (LOC402617), mRNA.	0	1.11501	1.98774	8.58505	7.16718	4.25443	4.99971	5.86358
GI_23308573-S		SPRY4	Homo sapiens sprouty homolog 4 (Drosophila) (SPRY4), mRNA.	0	1.10923	1.8564	3.95278	4.09977	3.88236	3.66594	3.17334
GI_6006015-S		LGALS1	Homo sapiens lectin, galactoside-binding, soluble, 1 (galectin 1) (LGALS1), mRNA.	0	1.09412	1.19697	1.68386	3.2501	5.38764	8.08965	6.41665
GI_21314673-S		MIG-6	Homo sapiens mitogen-inducible gene 6 (MIG-6), mRNA.	0	1.09025	1.15706	2.24217	8.5571	9.3587	4.62915	3.25
GI_21264573-S		TM4SF13	Homo sapiens transmembrane 4 superfamily member 13 (TM4SF13), mRNA.	0	1.08903	-1.00505	2.02566	5.59609	8.01541	7.49118	8.1272
GI_5174736-S		TUBB4	Homo sapiens tubulin, beta, 4 (TUBB4), mRNA.	0	1.08348	1.30564	2.29191	3.22254	4.59371	4.11352	4.70969
GI_14589859-I		ASPH	Homo sapiens aspartate beta-hydroxylase (ASPH), transcript variant 3, mRNA.	0	1.0832	1.0875	4.45642	8.91198	8.16669	4.08734	2.51252
GI_37540496-S		LRRC8	Homo sapiens leucine-rich repeat-containing 8 (LRRC8), mRNA.	0	1.07814	1.43397	1.87965	2.19358	2.97	4.35498	4.64889
GI_37655156-S		COPEB	Homo sapiens core promoter element binding protein (COPEB), mRNA.	0	1.0781	1.96773	17.8589	12.2679	4.55214	2.12758	1.55738
GI_34147631-S		ZYX	Homo sapiens zyxin (ZYX), mRNA.	0	1.07775	1.5188	4.39597	5.90565	4.67992	3.98255	3.48986
GI_11863151-S		JMJ	Homo sapiens jumonji homolog (mouse) (JMJ), mRNA.	0	1.07682	1.09579	1.671	5.0962	4.2303	2.55839	2.97631
GI_17402874-I		COL6A2	Homo sapiens collagen, type VI, alpha 2 (COL6A2), transcript variant 2C2, mRNA.	0	1.06345	1.00109	3.25263	5.77793	3.12273	1.6615	3.95298
GI_14249607-S		FLJ14966	Homo sapiens hypothetical protein FLJ14966 (FLJ14966), mRNA.	0	1.06215	1.05923	2.65119	4.88637	5.74606	3.65922	3.24837
GI_4755141-S		INPPL1	Homo sapiens inositol polyphosphate phosphatase-like 1 (INPPL1), mRNA.	0	1.06099	1.16434	1.79926	2.65895	2.72827	4.39373	4.57926
GI_34577123-S		PYGB	Homo sapiens phosphorylase, glycogen; brain (PYGB), mRNA.	0	1.06072	1.00488	2.6982	4.30179	3.41757	3.31708	2.09273
GI_33946273-A		PRDM1	Homo sapiens PR domain containing 1, with ZNF domain (PRDM1), transcript variant 2, mRNA.	0	1.05626	-1.00234	5.02124	4.10513	3.3371	2.25135	2.48453
GI_4507894-S		VIM	Homo sapiens vimentin (VIM), mRNA.	0	1.055	1.02715	2.54405	4.5208	7.84784	8.88595	7.00222
GI_34147377-S		MGC4294	Homo sapiens hypothetical protein MGC4294 (MGC4294), mRNA.	0	1.04901	1.07661	2.6061	3.98298	4.7162	2.62561	2.06226
GI_4505864-S		PLAUR	Homo sapiens plasminogen activator, urokinase receptor (PLAUR), mRNA.	0	1.04673	-1.0006	2.89386	3.30237	3.32709	5.13686	4.88276
GI_19923994-S		LOC116211	Homo sapiens hypothetical protein BC013113 (LOC116211), mRNA.	0	1.04151	1.01461	2.78106	6.24677	9.27645	7.51803	6.15368
GI_31377791-S		GPR3	Homo sapiens G protein-coupled receptor 3 (GPR3), mRNA.	0	1.04032	1.36401	4.56881	4.51895	2.1759	2.57208	3.00771
GI_4759053-S		RRAD	Homo sapiens Ras-related associated with diabetes (RRAD), mRNA.	0	1.03953	1.27112	4.00664	1.96832	4.70168	12.5767	4.54831
GI_19747280-I		GAGED2	Homo sapiens G antigen, family D, 2 (GAGED2), transcript variant 2, mRNA.	0	1.03608	1.01027	2.30686	4.86436	6.59116	9.04889	5.9595
GI_4557758-S		MPO	Homo sapiens myeloperoxidase (MPO), nuclear gene encoding mitochondrial protein, mRNA.	0	1.03359	1.15456	1.98335	4.90349	6.83726	4.33188	3.28053
GI_37543687-S		KRT10	Homo sapiens keratin 10 (epidermolytic hyperkeratosis; keratosis palmaris et plantaris) (KRT10), mRNA.	0	1.03156	1.22294	4.53491	8.14197	8.7116	5.58154	1.61202
GI_25168262-S		SGK	Homo sapiens serum/glucocorticoid regulated kinase (SGK), mRNA.	0	1.03101	-1.06984	2.42714	2.88967	2.8933	3.81511	4.68696
GI_17136077-S		VGF	Homo sapiens VGF nerve growth factor inducible (VGF), mRNA.	0	1.02841	1.07343	3.67219	6.95395	7.50856	4.02503	1.32142
GI_23510409-A		SLC22A1	Homo sapiens solute carrier family 22 (organic cation transporter), member 1 (SLC22A1), transcript variant 2, mRNA.	0	1.02793	1.0644	1.41561	3.73153	7.51474	10.1356	3.6287
GI_24431967-S		ARC	Homo sapiens activity-regulated cytoskeleton-associated protein (ARC), mRNA.	0	1.02531	1.28579	16.2529	9.11066	2.75791	1.57676	1.36347
GI_19913395-I		SMTN	Homo sapiens smoothelin (SMTN), transcript variant 2, mRNA.	0	1.02421	1.10828	1.79959	3.82384	4.6002	4.05124	3.33529
GI_10835158-S		SERPINE1	Homo sapiens serine (or cysteine) proteinase inhibitor, clade E (nexin, plasminogen activator inhibitor type 1), member 1 (SERPINE1), mRNA.	0	1.0242	1.1417	5.27433	6.45296	5.1069	5.88454	4.16183
GI_31982916-S		FLJ23042	Homo sapiens hypothetical protein FLJ23042 (FLJ23042), mRNA.	0	1.02327	-1.0053	5.14284	6.95486	6.16832	6.87924	8.10628
GI_19913440-A		HPCAL1	Homo sapiens hippocalcin-like 1 (HPCAL1), transcript variant 1, mRNA.	0	1.02003	1.09306	2.14582	4.44798	4.57262	5.92187	7.0895
GI_37542672-S		LOC284207	Homo sapiens hypothetical protein LOC284207 (LOC284207), mRNA.	0	1.01834	1.10804	2.37489	3.41359	2.41989	2.36141	4.2445
GI_30155334-S		LOC284422	Homo sapiens similar to HSPC323 (LOC284422), mRNA.	0	1.01717	1.05187	1.51319	3.564	4.0225	3.70688	4.59401
GI_4503752-I		FLT4	Homo sapiens fms-related tyrosine kinase 4 (FLT4), transcript variant 2, mRNA.	0	1.01668	1.11442	2.85775	4.8218	3.93928	3.34176	4.37374
GI_32483370-A		GEM	Homo sapiens GTP binding protein overexpressed in skeletal muscle (GEM), transcript variant 2, mRNA.	0	1.01511	1.0753	1.70761	3.86463	7.50547	6.00023	3.89188
GI_34222159-S		ELL2	Homo sapiens elongation factor, RNA polymerase II, 2 (ELL2), mRNA.	0	1.01382	1.04819	1.36135	2.96604	3.91062	4.69956	4.16991
GI_31543629-S		SLC20A1	Homo sapiens solute carrier family 20 (phosphate transporter), member 1 (SLC20A1), mRNA.	0	1.01148	1.02669	3.21854	4.74414	5.1947	7.9252	7.9752
GI_6806899-S		SQLE	Homo sapiens squalene epoxidase (SQLE), mRNA.	0	1.00053	-1.09626	1.73878	3.65238	3.91997	2.60415	4.21983
GI_5453637-S		DRIL2	Homo sapiens dead ringer (Drosophila)-like 2 (bright and dead ringer) (DRIL2), mRNA.	0	-1.00544	1.04644	2.23153	3.08473	2.98052	3.02425	3.47887
GI_42544168-I		ERCC1	Homo sapiens excision repair cross-complementing rodent repair deficiency, complementation group 1 (includes overlapping antisense sequence) (ERCC1), transcript variant 1, mRNA.	0	-1.00763	-1.0556	1.71961	3.43533	3.46953	3.97148	4.68985
GI_42516569-S					-1.00839	-1.08508	1.58782	3.06381	6.92345	6.41314	3.5634
GI_22547118-A		TNFRSF10B	Homo sapiens tumor necrosis factor receptor superfamily, member 10b (TNFRSF10B), transcript variant 2, mRNA.	0	-1.01507	1.25321	1.76712	2.04467	3.67771	5.40569	4.85138
GI_20070355-S		NUMB	Homo sapiens numb homolog (Drosophila) (NUMB), mRNA.	0	-1.02298	1.05927	1.32348	5.30566	8.60821	7.11642	6.57903
GI_10862690-S		ACVR1	Homo sapiens activin A receptor, type I (ACVR1), mRNA.	0	-1.0232	1.0442	1.43704	4.39285	3.62515	2.82167	3.45035
GI_12408645-S		CAPN2	Homo sapiens calpain 2, (m/II) large subunit (CAPN2), mRNA.	0	-1.02394	-1.09292	1.53848	3.16578	5.25201	4.75369	5.42484
GI_31543813-S		TMSB10	Homo sapiens thymosin, beta 10 (TMSB10), mRNA.	0	-1.02401	1.06053	1.59851	2.69423	3.92088	4.63931	3.83181
GI_42734435-S					-1.02643	1.03237	2.75451	4.7231	4.74943	3.25075	2.26808
GI_37545358-S		LOC254109	Homo sapiens similar to hypothetical protein MGC2827 (LOC254109), mRNA.	0	-1.03076	1.04566	2.66435	7.55284	8.59107	3.78105	1.26797
GI_21071004-S		PHLDA2	Homo sapiens pleckstrin homology-like domain, family A, member 2 (PHLDA2), mRNA.	0	-1.03232	2.17431	8.93368	11.7128	6.17877	3.66767	4.17919
GI_23510408-I		SLC22A1	Homo sapiens solute carrier family 22 (organic cation transporter), member 1 (SLC22A1), transcript variant 1, mRNA.	0	-1.0366	-1.03544	1.20103	3.03116	6.99095	8.44792	3.52354
GI_40217850-S					-1.0391	1.06845	2.30257	5.16941	7.57934	11.8873	3.89804
GI_11034818-S		NRIP3	Homo sapiens nuclear receptor interacting protein 3 (NRIP3), mRNA.	0	-1.04103	1.00912	1.696	3.41695	4.52685	4.48491	3.76605
GI_20149602-S		HEY1	Homo sapiens hairy/enhancer-of-split related with YRPW motif 1 (HEY1), mRNA.	0	-1.04231	1.18848	5.39613	7.09351	4.2409	2.88847	3.96301
GI_7661597-S		DKFZP564A2416	Homo sapiens DKFZP564A2416 protein (DKFZP564A2416), mRNA.	0	-1.04263	-1.01471	1.7557	3.65218	4.20547	2.81503	3.25977
GI_4885454-S		LNK	Homo sapiens lymphocyte adaptor protein (LNK), mRNA.	0	-1.04395	-1.03224	2.52346	3.33201	5.13337	4.49736	3.34718
GI_13375882-S		C14orf140	Homo sapiens chromosome 14 open reading frame 140 (C14orf140), mRNA.	0	-1.04746	1.01142	2.1034	2.81163	3.75966	5.35775	4.11772
GI_21359835-S		PEA15	Homo sapiens phosphoprotein enriched in astrocytes 15 (PEA15), mRNA.	0	-1.05009	-1.00943	1.73389	3.0189	3.88485	3.60938	3.54211
GI_9790904-S		GADD45A	Homo sapiens growth arrest and DNA-damage-inducible, alpha (GADD45A), mRNA.	0	-1.05552	1.32873	4.14501	4.2944	2.69846	2.01481	2.45639
GI_4759181-S		STX1A	Homo sapiens syntaxin 1A (brain) (STX1A), mRNA.	0	-1.05668	-1.13634	3.16877	4.40688	5.41479	5.96226	6.61075
GI_37550554-S		FLJ35036	Homo sapiens hypothetical protein FLJ35036 (FLJ35036), mRNA.	0	-1.0719	-1.00941	2.01431	2.66485	3.09968	5.5403	2.94919
GI_42518079-S					-1.08025	1.0397	3.77049	6.48447	6.60145	5.96295	6.63049
GI_31341961-S		MGC48332	Homo sapiens hypothetical protein MGC48332 (MGC48332), mRNA.	0	-1.08055	-1.00539	2.69466	3.86952	2.9497	2.09935	2.54294
GI_22001414-S		RIS1	Homo sapiens Ras-induced senescence 1 (RIS1), mRNA.	0	-1.1152	-1.01683	2.84417	6.79057	7.10011	6.80116	10.3774
GI_17978488-A		CD97	Homo sapiens CD97 antigen (CD97), transcript variant 2, mRNA.	0	-1.1282	-1.03814	2.36788	3.33293	2.99853	3.49905	3.6904
GI_14249383-S		C14orf128	Homo sapiens chromosome 14 open reading frame 128 (C14orf128), mRNA.	0	-1.14239	-1.13641	2.48355	4.71598	8.57203	8.87251	6.83162
GI_41872373-S					-1.18162	1.02495	1.9253	2.2943	3.922	5.26608	4.6903
GI_4507232-S		SOCS1	Homo sapiens suppressor of cytokine signaling 1 (SOCS1), mRNA.	0	-1.22336	-1.25148	3.17303	2.198	2.94887	3.49646	5.29938
GI_5174556-S		MFGE8	Homo sapiens milk fat globule-EGF factor 8 protein (MFGE8), mRNA.	0	1.17005	1.27831	2.01548	2.99973	3.59671	5.26053	9.83537
GI_4809273-S		ANXA5	Homo sapiens annexin A5 (ANXA5), mRNA.	0	1.11025	1.11427	1.71833	2.73892	5.31883	8.7505	5.84096
GI_21314699-S		FLJ12541	Homo sapiens stimulated by retinoic acid gene 6 (FLJ12541), mRNA.	0	1.10794	-1.00404	1.14669	1.5201	1.94008	3.47583	8.31245
GI_17986282-S		TUBA3	Homo sapiens tubulin, alpha 3 (TUBA3), mRNA.	0	1.09988	1.09081	1.35075	2.7544	4.68138	6.53612	7.13667
GI_13325074-S		QSCN6	Homo sapiens quiescin Q6 (QSCN6), mRNA.	0	1.09982	1.08352	2.10548	3.15207	4.20093	7.29614	13.1149
GI_16554581-S		COL5A3	Homo sapiens collagen, type V, alpha 3 (COL5A3), mRNA.	0	1.0933	1.0002	-1.00157	1.97457	5.0912	7.07422	4.7592
GI_13236578-S		SLC27A3	Homo sapiens solute carrier family 27 (fatty acid transporter), member 3 (SLC27A3), mRNA.	0	1.08403	1.09187	1.54282	2.12005	6.93608	13.0898	14.8734
GI_4507264-S		STC1	Homo sapiens stanniocalcin 1 (STC1), mRNA.	0	1.06614	-1.00713	1.09759	1.66573	4.31103	20.7263	83.2001
GI_4502760-S		CDW52	Homo sapiens CDW52 antigen (CAMPATH-1 antigen) (CDW52), mRNA.	0	1.05806	-1.04144	-1.00585	1.1677	1.10453	4.17219	10.9679
GI_31341888-S		MGC52117	Homo sapiens hypothetical protein MGC52117 (MGC52117), mRNA.	0	1.0547	1.01548	1.75445	3.39642	6.6652	7.29543	11.6578
GI_38679953-A					1.05316	1.06539	1.05088	1.45316	2.78762	6.44724	9.3697
GI_32483414-S		GZMB	Homo sapiens granzyme B (granzyme 2, cytotoxic T-lymphocyte-associated serine esterase 1) (GZMB), mRNA.	0	1.05176	1.05434	1.00597	1.48871	2.7131	4.61046	13.0267
GI_42716300-S					1.04982	-1.0263	1.12999	2.77159	3.7732	3.7735	6.72035
GI_21536395-A		ANGPTL4	Homo sapiens angiopoietin-like 4 (ANGPTL4), transcript variant 2, mRNA.	0	1.0495	1.00807	1.25774	1.49735	3.50096	22.3062	21.7896
GI_42476331-S					1.04602	1.10893	1.74704	2.6372	4.03589	5.51101	6.64124
GI_4758291-S		EPHB6	Homo sapiens EphB6 (EPHB6), mRNA.	0	1.045	-1.00432	2.2	4.24366	7.41083	11.0161	14.9008
GI_4557668-S		IL4R	Homo sapiens interleukin 4 receptor (IL4R), mRNA.	0	1.04476	1.10031	1.47567	3.01141	10.1044	24.4048	40.1262
GI_22538429-A		CTSB	Homo sapiens cathepsin B (CTSB), transcript variant 1, mRNA.	0	1.04437	1.03379	1.89211	2.06333	2.3508	4.29155	6.45525
GI_31742506-A		UPP1	Homo sapiens uridine phosphorylase 1 (UPP1), transcript variant 1, mRNA.	0	1.04318	1.10177	1.29802	1.5634	3.451	28.3423	40.369
GI_7262388-S		PCOLCE	Homo sapiens procollagen C-endopeptidase enhancer (PCOLCE), mRNA.	0	1.04298	1.17312	1.14773	-1.01241	1.15153	5.20485	11.5577
GI_4506842-S		CCL3	Homo sapiens chemokine (C-C motif) ligand 3 (CCL3), mRNA.	0	1.03821	1.05385	1.0394	1.74621	3.73601	15.7053	59.9665
GI_37655182-S		NDRG1	Homo sapiens N-myc downstream regulated gene 1 (NDRG1), mRNA.	0	1.03536	1.08301	1.36197	2.04984	2.89823	4.50558	6.80885
GI_27881480-S		RAC2	Homo sapiens ras-related C3 botulinum toxin substrate 2 (rho family, small GTP binding protein Rac2) (RAC2), mRNA.	0	1.035	1.0107	1.45583	2.3527	4.12761	6.45762	6.06345
GI_23097330-S		FLJ14408	Homo sapiens hypothetical protein FLJ14408 (FLJ14408), mRNA.	0	1.03112	1.07318	2.12109	2.27305	2.59869	8.00891	11.4815
GI_40317625-S					1.0303	1.00853	1.06403	1.6921	4.95426	27.4925	44.4597
GI_42656126-S		LOC400789	Homo sapiens LOC400789 (LOC400789), mRNA.	0	1.02389	-1.04979	2.30058	4.12948	6.91435	17.77	15.0738
GI_14702161-A		CYLN2	Homo sapiens cytoplasmic linker 2 (CYLN2), transcript variant 2, mRNA.	0	1.02311	1.01209	1.62249	2.28479	2.74593	7.00232	16.3575
GI_34147537-S		SDS-RS1	Homo sapiens serine dehydratase related sequence 1 (SDS-RS1), mRNA.	0	1.01748	1.11661	1.46226	1.59523	1.73928	4.0595	8.20193
GI_31543816-S		TOR3A	Homo sapiens torsin family 3, member A (TOR3A), mRNA.	0	1.01324	-1.03721	-1.46214	-1.03187	4.09385	8.0789	7.69482
GI_4503056-S		CRYAB	Homo sapiens crystallin, alpha B (CRYAB), mRNA.	0	1.01112	-1.00042	1.01812	1.10033	-1.10488	4.02301	29.2087
GI_13027798-S		MMP1	Homo sapiens matrix metalloproteinase 1 (interstitial collagenase) (MMP1), mRNA.	0	1.00945	-1.00882	-1.00398	1.39118	2.74708	5.26142	5.10017
GI_12707571-A		ECM1	Homo sapiens extracellular matrix protein 1 (ECM1), transcript variant 2, mRNA.	0	1.00657	1.19037	2.00707	3.12	5.04686	8.40601	10.1823
GI_17149810-A		COL6A3	Homo sapiens collagen, type VI, alpha 3 (COL6A3), transcript variant 5, mRNA.	0	1.00429	-1.02048	-1.03481	-1.05104	1.32919	4.23043	11.3212
GI_21264582-S		TM4SF9	Homo sapiens transmembrane 4 superfamily member 9 (TM4SF9), mRNA.	0	1.00319	1.0186	-1.00422	1.60776	2.09878	4.84136	7.5807
GI_4826741-S		GFPT2	Homo sapiens glutamine-fructose-6-phosphate transaminase 2 (GFPT2), mRNA.	0	1.0012	-1.02254	1.03293	1.04074	1.63218	7.34707	7.88365
GI_34147573-S		ITGB5	Homo sapiens integrin, beta 5 (ITGB5), mRNA.	0	1.00035	1.10216	1.32196	2.14187	2.80905	4.12902	7.12986
GI_21359942-S		RHBDF1	Homo sapiens rhomboid family 1 (Drosophila) (RHBDF1), mRNA.	0	1.00012	1.13113	1.51241	1.97641	2.18797	4.28443	6.34363
GI_13994241-S		SH3KBP1	Homo sapiens SH3-domain kinase binding protein 1 (SH3KBP1), mRNA.	0	-1.00069	-1.03125	1.05338	-1.03043	1.08614	5.36855	27.9194
GI_4758867-S		P4HA2	Homo sapiens procollagen-proline, 2-oxoglutarate 4-dioxygenase (proline 4-hydroxylase), alpha polypeptide II (P4HA2), mRNA.	0	-1.00088	-1.05078	-1.19455	1.15427	1.79795	5.97657	10.5424
GI_41152057-S					-1.01267	1.02603	1.89215	2.79692	4.30061	6.81418	8.88544
GI_22748948-S		MGC18216	Homo sapiens hypothetical protein MGC18216 (MGC18216), mRNA.	0	-1.0243	-1.01181	-1.11604	-1.10164	1.91552	14.0314	19.766
GI_34147651-S		DLK1	Homo sapiens delta-like 1 homolog (Drosophila) (DLK1), mRNA.	0	-1.02795	1.05802	2.04316	4.99616	7.89248	9.60286	17.9542
GI_5032018-S		RAMP1	Homo sapiens receptor (calcitonin) activity modifying protein 1 (RAMP1), mRNA.	0	-1.02894	1.01174	1.04742	1.1621	2.1103	12.5572	29.3014
GI_9506674-S		GFOD1	Homo sapiens glucose-fructose oxidoreductase domain containing 1 (GFOD1), mRNA.	0	-1.03086	1.03267	1.25129	2.90777	2.87674	4.27134	5.95579
GI_31982913-S		FLJ12953	Homo sapiens hypothetical protein FLJ12953 similar to Mus musculus D3Mm3e (FLJ12953), mRNA.	0	-1.03789	1.01438	1.03003	1.00246	1.46639	4.80212	6.86078
GI_40354193-A					-1.04152	-1.0146	1.49671	1.89266	2.53967	5.51626	5.81236
GI_23503290-S		FLJ90166	Homo sapiens hypothetical protein FLJ90166 (FLJ90166), mRNA.	0	-1.04178	-1.01065	1.06113	1.22524	3.50108	9.78302	11.8503
GI_34147604-S		OPTN	Homo sapiens optineurin (OPTN), mRNA.	0	-1.04558	-1.04604	1.1971	1.80876	2.19605	3.47338	7.1139
GI_4502560-S		CAPG	Homo sapiens capping protein (actin filament), gelsolin-like (CAPG), mRNA.	0	-1.04756	-1.02166	1.04684	1.94318	2.92429	6.26466	5.0294
GI_38044287-A		GSN	Homo sapiens gelsolin (amyloidosis, Finnish type) (GSN), transcript variant 2, mRNA.	0	-1.05561	-1.06804	1.23323	1.86531	2.61361	6.25143	4.46581
GI_31543620-S		SH2D2A	Homo sapiens SH2 domain protein 2A (SH2D2A), mRNA.	0	-1.05971	1.03766	1.14076	1.719	3.06243	13.1533	22.0305
GI_31324542-S		CaMKIINalpha	Homo sapiens calcium/calmodulin-dependent protein kinase II (CaMKIINalpha), mRNA.	0	-1.06163	-1.09767	1.00431	1.47957	2.69449	8.92428	10.9263
GI_17738300-S		COL7A1	Homo sapiens collagen, type VII, alpha 1 (epidermolysis bullosa, dystrophic, dominant and recessive) (COL7A1), mRNA.	0	-1.06388	-1.04563	1.76468	2.46933	3.42049	7.77104	18.8159
GI_4504698-S		INHBA	Homo sapiens inhibin, beta A (activin A, activin AB alpha polypeptide) (INHBA), mRNA.	0	-1.06412	-1.0508	-1.02001	2.38594	5.55388	15.4629	25.4953
GI_21536467-A		AXL	Homo sapiens AXL receptor tyrosine kinase (AXL), transcript variant 2, mRNA.	0	-1.06808	-1.02439	2.05036	3.21671	4.38543	6.54339	8.17036
GI_4505582-S		PAEP	Homo sapiens progestagen-associated endometrial protein (placental protein 14, pregnancy-associated endometrial alpha-2-globulin, alpha uterine protein) (PAEP), mRNA.	0	-1.08318	-1.00727	1.12833	1.38801	1.39988	3.15356	10.3418
GI_19913391-A		RGS3	Homo sapiens regulator of G-protein signalling 3 (RGS3), transcript variant 4, mRNA.	0	-1.08429	1.01247	1.03175	-1.03594	1.31745	3.95492	9.12404
GI_29501806-I		KLC2L	Homo sapiens kinesin light chain 2-like (KLC2L), transcript variant 1, mRNA.	0	-1.08777	-1.02541	1.25719	2.48508	3.86989	6.47932	9.86287
GI_21237762-S		CD9	Homo sapiens CD9 antigen (p24) (CD9), mRNA.	0	-1.08839	1.0357	1.52166	2.45725	3.99189	5.6937	6.50642
GI_34222218-S		CBLB	Homo sapiens Cas-Br-M (murine) ecotropic retroviral transforming sequence b (CBLB), mRNA.	0	-1.10047	-1.04845	-1.4876	3.40782	5.62914	6.22994	6.96797
GI_20070269-S		G0S2	Homo sapiens putative lymphocyte G0/G1 switch gene (G0S2), mRNA.	0	-1.12884	-1.03443	-1.14984	-1.02416	1.288	5.83476	10.8947
GI_31543803-S		TFPI2	Homo sapiens tissue factor pathway inhibitor 2 (TFPI2), mRNA.	0	-1.13423	-1.09389	1.03672	2.07367	11.965	32.2596	63.224
GI_30795213-S		CCR7	Homo sapiens chemokine (C-C motif) receptor 7 (CCR7), mRNA.	0	-1.1548	-1.09737	1.16859	1.16927	1.32928	5.51528	13
GI_27734946-S		FLJ38615	Homo sapiens hypothetical protein FLJ38615 (FLJ38615), mRNA.	0	-1.20382	-1.23376	-1.25829	-1.09062	1.92802	7.18019	16.8958
GI_24308523-S		TMEM9	Homo sapiens transmembrane protein 9 (TMEM9), mRNA.	0	1.05457	1.06372	-1.29866	-2.55948	-1.6312	1.04068	1.24444
GI_37546229-S		FLJ10097	Homo sapiens hypothetical protein FLJ10097 (FLJ10097), mRNA.	0	1.02964	1.03994	-1.39447	-2.77544	-2.77331	-1.33601	1.02631
GI_13376750-S		FLJ11848	Homo sapiens hypothetical protein FLJ11848 (FLJ11848), mRNA.	0	1.02478	-1.07687	-1.31707	-2.09776	-1.59325	-1.34006	-1.21574
GI_32454752-I		ORC5L	Homo sapiens origin recognition complex, subunit 5-like (yeast) (ORC5L), transcript variant 1, mRNA.	0	1.01989	1.04778	-1.26319	-2.44444	-1.5058	-1.33479	-1.47482
GI_31542773-S		FLJ35155	Homo sapiens hypothetical protein FLJ35155 (FLJ35155), mRNA.	0	1.01774	-1.01144	-1.43252	-2.00678	-1.54217	1.06073	1.35786
GI_21361242-S		HSPA5	Homo sapiens heat shock 70kDa protein 5 (glucose-regulated protein, 78kDa) (HSPA5), mRNA.	0	1.01009	1.01232	-1.30288	-2.00468	-1.03744	-1.12283	-1.08045
GI_23503246-S		MGC45400	Homo sapiens hypothetical protein MGC45400 (MGC45400), mRNA.	0	1.00833	1.00764	-1.30925	-2.08816	-1.4109	1.22314	1.78662
GI_8923354-S		Rpp25	Homo sapiens RNase P protein subunit p25 (Rpp25), mRNA.	0	1.00646	-1.03677	-1.63696	-2.08879	-1.91282	-1.38142	-1.29833
GI_22035593-A		MRPL35	Homo sapiens mitochondrial ribosomal protein L35 (MRPL35), nuclear gene encoding mitochondrial protein, transcript variant 2, mRNA.	0	1.00642	1.01731	-1.31965	-2.02192	-1.65794	-1.2841	-1.63248
GI_14249569-S		FLJ14827	Homo sapiens hypothetical protein FLJ14827 (FLJ14827), mRNA.	0	1.00307	1.03969	-1.44305	-2.6904	-1.94814	-1.26377	-1.49481
GI_42658769-S		LOC401457	Homo sapiens hypothetical gene supported by BC062364; BX647289 (LOC401457), mRNA.	0	-1.00159	-1.15819	-1.73597	-2.93563	-2.00149	-1.19532	-1.0631
GI_5453915-S		PGRMC2	Homo sapiens progesterone receptor membrane component 2 (PGRMC2), mRNA.	0	-1.00561	1.03275	-1.90996	-2.50731	-1.70133	-1.51305	-1.51062
GI_7019340-S		CARKL	Homo sapiens carbohydrate kinase-like (CARKL), mRNA.	0	-1.00594	1.02216	-2.40921	-2.27344	-1.55958	-1.3229	-1.12216
GI_24308206-S		KIAA1185	Homo sapiens KIAA1185 protein (KIAA1185), mRNA.	0	-1.00917	-1.00266	-1.56865	-2.04485	-1.46809	-1.31174	-1.43369
GI_31881739-S		SLC12A9	Homo sapiens solute carrier family 12 (potassium/chloride transporters), member 9 (SLC12A9), mRNA.	0	-1.01262	1.0901	-1.32066	-2.01268	-1.48891	-1.12397	-1.28033
GI_34013589-S		RhoGAP2	Homo sapiens Rho GTPase activating protein 2 (RhoGAP2), mRNA.	0	-1.01407	-1.10883	-1.96773	-3.66567	-3.63316	-1.54655	-1.2057
GI_19923960-S		C7orf29	Homo sapiens chromosome 7 open reading frame 29 (C7orf29), mRNA.	0	-1.01725	-1.04692	-1.73366	-2.53631	-1.86056	-1.35628	1.07381
GI_7661731-S		HSPC009	Homo sapiens HSPC009 protein (HSPC009), mRNA.	0	-1.02531	-1.02357	-1.44102	-2.40529	-1.55906	-1.20166	-1.54667
GI_11345485-S		C14orf93	Homo sapiens chromosome 14 open reading frame 93 (C14orf93), mRNA.	0	-1.0266	-1.00294	-1.47126	-2.1419	-1.56885	-1.39387	-1.21042
GI_39725643-A					-1.02796	-1.09488	-1.36279	-2.26336	-1.58595	-1.00633	-1.044
GI_31542945-S		HSPC195	Homo sapiens hypothetical protein HSPC195 (HSPC195), mRNA.	0	-1.02875	-1.04912	-1.65377	-2.38822	-1.28916	-1.27281	-1.56232
GI_25453477-S		EEF2K	Homo sapiens elongation factor-2 kinase (EEF2K), mRNA.	0	-1.03708	-1.12867	-1.40912	-2.33685	-1.76841	-1.42516	-1.32882
GI_44662824-S					-1.03964	-1.02495	-1.52213	-2.12402	-1.16983	1.04502	1.24343
GI_40354215-S					-1.04068	1.03807	-1.38299	-2.02647	1.08112	1.5951	1.39426
GI_39725681-S					-1.0477	-1.08847	-1.94973	-2.54039	-2.22685	-1.69114	-1.35967
GI_7657121-S		GEMIN4	Homo sapiens gem (nuclear organelle) associated protein 4 (GEMIN4), mRNA.	0	-1.05492	1.0218	-2.23773	-1.30239	-1.16628	-1.38786	-1.47804
GI_7657123-S		GG2-1	Homo sapiens TNF-induced protein (GG2-1), mRNA.	0	-1.06282	-1.09279	-2.29056	-1.93262	-1.61322	-1.00237	-1.12419
GI_34304364-S		FKBPL	Homo sapiens FK506 binding protein like (FKBPL), mRNA.	0	-1.06569	-1.32832	-2.18389	-1.79135	-1.44063	-1.51452	-1.39419
GI_34996486-S		HBLD1	Homo sapiens HESB like domain containing 1 (HBLD1), mRNA.	0	-1.06898	-1.05427	-1.87902	-2.2161	-1.58295	-1.52513	-1.13641
GI_18640747-S		RAB24	Homo sapiens RAB24, member RAS oncogene family (RAB24), mRNA.	0	-1.06966	-1.12084	-1.45288	-2.25821	-1.6743	-1.21848	-1.0556
GI_32483408-S		GATA1	Homo sapiens GATA binding protein 1 (globin transcription factor 1) (GATA1), mRNA.	0	-1.07031	-1.09486	-1.66351	-3.66008	-2.81891	-1.0353	1.5661
GI_21389468-S		FLJ31709	Homo sapiens hypothetical protein FLJ31709 (FLJ31709), mRNA.	0	-1.07943	-1.1148	-1.79307	-2.42295	-1.86173	-1.08698	1.03846
GI_11545742-S		SDF2L1	Homo sapiens stromal cell-derived factor 2-like 1 (SDF2L1), mRNA.	0	-1.08208	1.01142	-1.60477	-2.26576	-1.09184	1.0256	-1.08982
GI_14249259-S		MGC12972	Homo sapiens hypothetical protein MGC12972 (MGC12972), mRNA.	0	-1.08776	-1.02441	-1.37988	-2.15328	-1.2931	-1.13485	-1.01969
GI_16596685-S		MGC14327	Homo sapiens hypothetical protein MGC14327 (MGC14327), mRNA.	0	-1.0944	-1.18116	-2.33476	-2.08363	-1.73235	-1.37748	-1.48518
GI_18373307-S		RAB40C	Homo sapiens RAB40C, member RAS oncogene family (RAB40C), mRNA.	0	-1.09841	-1.05648	-2.07662	-1.16596	-1.01159	-1.07134	-1.01049
GI_19923214-S		MEF2C	Homo sapiens MADS box transcription enhancer factor 2, polypeptide C (myocyte enhancer factor 2C) (MEF2C), mRNA.	0	-1.10419	-1.03829	-1.63127	-2.20206	-1.52716	-1.46675	-1.11419
GI_41281547-S					-1.10868	-1.04171	-1.73018	-2.1046	-1.89326	-1.40857	-1.16922
GI_6633806-S		LMO2	Homo sapiens LIM domain only 2 (rhombotin-like 1) (LMO2), mRNA.	0	-1.10895	-1.26702	-2.31648	-1.89442	-1.27602	1.13003	1.11937
GI_37595566-S		RNF110	Homo sapiens ring finger protein 110 (RNF110), mRNA.	0	-1.11254	-1.05373	-1.58316	-2.09412	-1.32078	1.31151	1.67119
GI_22095394-S		NBP	Homo sapiens nucleotide binding protein (NBP), mRNA.	0	-1.11565	-1.12054	-1.51735	-2.02172	-1.60192	-1.20483	-1.23448
GI_37548529-S		KIAA1639	Homo sapiens KIAA1639 protein (KIAA1639), mRNA.	0	-1.11587	1.04497	1.06797	-1.41175	-2.31161	-1.28465	2.04124
GI_37693992-S		NME3	Homo sapiens non-metastatic cells 3, protein expressed in (NME3), mRNA.	0	-1.11936	-1.14584	-1.28895	-1.73555	-2.33364	-1.36662	1.22223
GI_17402901-S		GNB1L	Homo sapiens guanine nucleotide binding protein (G protein), beta polypeptide 1-like (GNB1L), mRNA.	0	-1.12104	-1.11656	-1.48726	-2.26775	-2.27574	-1.35519	-1.26465
GI_27477130-S		MRPL17	Homo sapiens mitochondrial ribosomal protein L17 (MRPL17), nuclear gene encoding mitochondrial protein, mRNA.	0	-1.12188	-1.06095	-2.02341	-1.50632	-1.12376	1.14813	1.51605
GI_4506414-S		RAP1GA1	Homo sapiens RAP1, GTPase activating protein 1 (RAP1GA1), mRNA.	0	-1.12278	-1.02771	-1.23884	-2.08202	-2.3043	1.13682	2.54214
GI_24475985-S		HSPC242	Homo sapiens hypothetical protein HSPC242 (HSPC242), mRNA.	0	-1.12853	-1.13757	-1.50236	-2.21765	-1.7488	-1.68274	-1.28739
GI_45439350-S					-1.13202	-1.11559	-2.10994	-2.20224	1.34385	1.38957	1.23748
GI_20070361-S		SDPR	Homo sapiens serum deprivation response (phosphatidylserine binding protein) (SDPR), mRNA.	0	-1.13621	-1.27094	-1.98191	-2.20741	-1.96865	-1.23334	1.0391
GI_33620766-S		SCARB1	Homo sapiens scavenger receptor class B, member 1 (SCARB1), mRNA.	0	-1.1404	1.01939	-1.30785	-2.46546	-2.07505	-1.28827	-1.25315
GI_31652258-S		MUM-1	Homo sapiens melanoma ubiquitous mutated protein (MUM-1), mRNA.	0	-1.15005	-1.15525	-1.91136	-2.35188	-1.77152	-1.1583	-1.15298
GI_4501840-S		AARS	Homo sapiens alanyl-tRNA synthetase (AARS), mRNA.	0	-1.15764	-1.10405	-1.84138	-2.4192	-1.69633	-1.72969	-1.07459
GI_37595536-A		RNF34	Homo sapiens ring finger protein 34 (RNF34), transcript variant 2, mRNA.	0	-1.16091	-1.16914	-2.79261	-1.27097	1.03868	-1.48455	-1.50913
GI_13325063-S		CELSR2	Homo sapiens cadherin, EGF LAG seven-pass G-type receptor 2 (flamingo homolog, Drosophila) (CELSR2), mRNA.	0	-1.1753	-1.18244	-1.45667	-2.21927	-1.82028	1.06245	1.16111
GI_40255022-S					-1.17585	-1.29935	-3.03103	-1.41258	-1.05934	-1.24276	-1.1925
GI_31542694-S		FLJ14594	Homo sapiens hypothetical protein FLJ14594 (FLJ14594), mRNA.	0	-1.1936	-1.16797	-2.02574	-2.6747	-2.36964	-1.88275	1.25646
GI_41393581-S					-1.20171	1.05529	-1.25108	-1.7744	-2.43198	1.11103	1.90474
GI_30348976-S		CBX6	Homo sapiens chromobox homolog 6 (CBX6), mRNA.	0	-1.21456	-1.21687	-1.54637	-2.21601	-1.23343	-1.39063	-1.55989
GI_34147557-S		LYL1	Homo sapiens lymphoblastic leukemia derived sequence 1 (LYL1), mRNA.	0	-1.24207	-1.2592	-2.7322	-7.82126	-4.26572	-1.17886	1.00667
GI_7019408-S		HIG2	Homo sapiens hypoxia-inducible protein 2 (HIG2), mRNA.	0	-1.25862	-1.44735	-3.0139	-2.33925	-1.5849	-1.17761	-1.50163
GI_32698691-S		ZDHHC8	Homo sapiens zinc finger, DHHC domain containing 8 (ZDHHC8), mRNA.	0	-1.32013	-1.29792	-2.01665	-2.04723	-1.64845	1.03299	1.10841
GI_13569857-S		FLJ14129	Homo sapiens hypothetical protein FLJ14129 (FLJ14129), mRNA.	0	-1.32059	-1.59099	-2.36135	-1.39871	1.07225	1.12475	-1.08246
GI_20336333-A		BCL2L1	Homo sapiens BCL2-like 1 (BCL2L1), nuclear gene encoding mitochondrial protein, transcript variant 2, mRNA.	0	-1.32823	-1.41754	-3.04493	-3.92208	-2.24209	-1.32178	1.54513
GI_8922926-S		C20orf46	Homo sapiens chromosome 20 open reading frame 46 (C20orf46), mRNA.	0	-1.34256	-1.32992	-2.25281	-1.78803	-2.00367	-1.06305	1.64158
GI_5803016-S		FOSB	Homo sapiens FBJ murine osteosarcoma viral oncogene homolog B (FOSB), mRNA.	0	2.69764	10.8296	27.9371	15.9831	20.6571	31.9514	32.7285
GI_15812179-S		ZFP36L1	Homo sapiens zinc finger protein 36, C3H type-like 1 (ZFP36L1), mRNA.	0	1.5129	2.0241	4.91808	10.7182	10.8162	9.36184	14.7739
GI_28872718-S		BTG2	Homo sapiens BTG family, member 2 (BTG2), mRNA.	0	1.47967	3.86641	16.0802	14.6336	12.1522	21.7394	21.3371
GI_17978496-A		CDKN1A	Homo sapiens cyclin-dependent kinase inhibitor 1A (p21, Cip1) (CDKN1A), transcript variant 1, mRNA.	0	1.43519	3.08173	23.0207	26.2348	13.1406	7.1669	8.11785
GI_19923742-S		SQSTM1	Homo sapiens sequestosome 1 (SQSTM1), mRNA.	0	1.25429	2.82939	7.32122	7.19761	14.9095	12.7853	9.13157
GI_4504918-S		KRT8	Homo sapiens keratin 8 (KRT8), mRNA.	0	1.22889	1.31094	2.92167	4.68966	6.77134	13.4928	16.3041
GI_31543826-A		TSC22	Homo sapiens transforming growth factor beta-stimulated protein TSC-22 (TSC22), transcript variant 2, mRNA.	0	1.2046	-1.01953	5.31634	7.81209	7.35505	6.43839	13.0135
GI_31543826-I		TSC22	Homo sapiens transforming growth factor beta-stimulated protein TSC-22 (TSC22), transcript variant 2, mRNA.	0	1.19611	1.06248	5.33192	8.37016	8.06699	6.01469	11.4852
GI_22035683-S		AREG	Homo sapiens amphiregulin (schwannoma-derived growth factor) (AREG), mRNA.	0	1.11517	1.44317	10.7224	18.1934	14.6825	9.41121	4.91098
GI_15208655-A		PDGFA	Homo sapiens platelet-derived growth factor alpha polypeptide (PDGFA), transcript variant 2, mRNA.	0	1.11277	1.25405	18.4375	9.20681	5.69334	10.4881	13.4707
GI_6679302-S		PHLDA1	Homo sapiens pleckstrin homology-like domain, family A, member 1 (PHLDA1), mRNA.	0	1.10288	1.30708	14.0207	24.4962	19.015	11.7698	8.05566
GI_42544170-A					1.0759	1.05341	2.60109	6.7658	11.0802	15.858	13.6152
GI_41117409-S		S100A13	Homo sapiens S100 calcium binding protein A13 (S100A13), mRNA.	0	1.06742	1.11034	2.22594	7.07878	14.5964	27.8509	22.3906
GI_10047091-S		NP25	Homo sapiens neuronal protein (NP25), mRNA.	0	1.05017	1.12342	2.90277	15.8995	29.3963	27.9197	19.7365
GI_4505862-S		PLAU	Homo sapiens plasminogen activator, urokinase (PLAU), mRNA.	0	1.04748	2.5133	16.0859	6.31241	6.52578	15.6127	4.84515
GI_40805833-S					1.0408	1.25285	3.62713	4.73238	13.288	14.2436	13.2698
GI_9845517-S		S100A6	Homo sapiens S100 calcium binding protein A6 (calcyclin) (S100A6), mRNA.	0	1.03612	1.06536	2.86077	7.80687	15.4753	23.1048	12.2932
GI_4507508-S		TIMP1	Homo sapiens tissue inhibitor of metalloproteinase 1 (erythroid potentiating activity, collagenase inhibitor) (TIMP1), mRNA.	0	1.01876	1.4882	6.89382	8.51807	8.51807	9.50469	9.27954
GI_12707565-S		DUSP5	Homo sapiens dual specificity phosphatase 5 (DUSP5), mRNA.	0	1.01187	1.2741	11.0962	16.8056	19.0248	24.6977	33.9319
GI_24430217-S		IL11	Homo sapiens interleukin 11 (IL11), mRNA.	0	-1.00764	1.12533	34.6089	54.8672	27.883	30.0291	25.7217
GI_40548399-S					-1.01713	1.01541	5.95752	40.8576	61.3981	36.4542	37.6126
GI_21361192-S		CD44	Homo sapiens CD44 antigen (homing function and Indian blood group system) (CD44), mRNA.	0	-1.01992	-1.05989	1.67184	8.7938	24.5983	29.2534	34.3906
GI_22202618-A		CTSL	Homo sapiens cathepsin L (CTSL), transcript variant 2, mRNA.	0	-1.02455	-1.00717	3.47621	6.6415	6.3013	10.1837	24.9463
GI_18860905-S		PTPRN	Homo sapiens protein tyrosine phosphatase, receptor type, N (PTPRN), mRNA.	0	-1.0324	1.10985	3.72119	17.2121	30.831	38.9715	42.09
GI_20127458-S		CITED1	Homo sapiens Cbp/p300-interacting transactivator, with Glu/Asp-rich carboxy-terminal domain, 1 (CITED1), mRNA.	0	-1.04902	-1.0614	2.99529	13.81	51.8245	30.9936	12.0518
GI_14577915-S		EBI2	Homo sapiens Epstein-Barr virus induced gene 2 (lymphocyte-specific G protein-coupled receptor) (EBI2), mRNA.	0	-1.04903	1.11305	8.64674	10.9022	10.5038	6.98571	6.04713
GI_42659836-S		LOC387763	Homo sapiens hypothetical gene supported by BC052560 (LOC387763), mRNA.	0	-1.05388	1.25527	5.01942	6.68907	7.91491	19.9741	41.4812
GI_17933771-S		S100A16	Homo sapiens S100 calcium binding protein A16 (S100A16), mRNA.	0	-1.07843	-1.0025	1.7482	4.52437	10.6631	18.5242	19.2464
GI_4503298-S		BHLHB2	Homo sapiens basic helix-loop-helix domain containing, class B, 2 (BHLHB2), mRNA.	0	-1.09587	3.46706	18.9501	16.1876	22.4483	21.4839	23.3053
GI_40788016-S					-1.24158	1.83991	11.3627	15.1643	15.8076	13.2001	12.9145
GI_5454161-S		TXNIP	Homo sapiens thioredoxin interacting protein (TXNIP), mRNA.	0	1.45714	-1.34777	-4.33232	-5.02555	-4.53752	-4.94708	-3.5195
GI_20149499-S		HMBS	Homo sapiens hydroxymethylbilane synthase (HMBS), mRNA.	0	1.0189	1.00198	-1.3291	-3.27518	-5.78188	-4.89809	-5.72164
GI_34330190-S		SLC39A3	Homo sapiens solute carrier family 39 (zinc transporter), member 3 (SLC39A3), mRNA.	0	1.01069	1.0356	-1.46993	-3.41051	-3.66375	-2.19925	-2.24542
GI_21614516-A		GYPC	Homo sapiens glycophorin C (Gerbich blood group) (GYPC), transcript variant 2, mRNA.	0	-1.02262	-1.03936	-1.41794	-2.78061	-6.12371	-3.88917	-4.29211
GI_44662822-S					-1.03914	-1.03939	-1.69767	-3.4136	-4.15629	-3.99952	-3.6379
GI_9558738-S		HSU79266	Homo sapiens protein predicted by clone 23627 (HSU79266), mRNA.	0	-1.05873	-1.23133	-2.2063	-3.26609	-2.90742	-3.66157	-4.09783
GI_7705380-S		GBDR1	Homo sapiens putative glialblastoma cell differentiation-related (GBDR1), mRNA.	0	-1.05898	-1.01864	-1.90292	-4.18083	-4.27394	-2.86955	-2.14594
GI_32698695-S		MAC30	Homo sapiens hypothetical protein MAC30 (MAC30), mRNA.	0	-1.06531	-1.08643	-1.63529	-2.81095	-3.011	-3.97048	-3.20181
GI_14456712-S		HBQ1	Homo sapiens hemoglobin, theta 1 (HBQ1), mRNA.	0	-1.08301	-1.03065	-1.22985	-2.10011	-6.49879	-3.42332	-1.60443
GI_4757789-S		ASH2L	Homo sapiens ash2 (absent, small, or homeotic)-like (Drosophila) (ASH2L), mRNA.	0	-1.08472	-1.1219	-1.63923	-3.31237	-3.09819	-3.6749	-3.14484
GI_26051270-I		KCNH2	Homo sapiens potassium voltage-gated channel, subfamily H (eag-related), member 2 (KCNH2), transcript variant 2, mRNA.	0	-1.0882	-1.26235	-1.78916	-5.93192	-10.103	-3.44526	-2.82823
GI_34147424-A		MGC15416	Homo sapiens hypothetical protein MGC15416 (MGC15416), mRNA.	0	-1.08855	-1.12087	-1.28913	-2.56343	-4.38793	-3.10841	-2.29017
GI_38373679-I		GYPE	Homo sapiens glycophorin E (GYPE), transcript variant 2, mRNA.	0	-1.0898	-1.08763	-2.09808	-7.15788	-5.00516	-1.98344	-1.97088
GI_31542726-S		FLJ21986	Homo sapiens hypothetical protein FLJ21986 (FLJ21986), mRNA.	0	-1.10422	-1.17396	-1.58945	-3.19063	-3.80608	-2.55493	-2.94081
GI_21618341-S		STAT5A	Homo sapiens signal transducer and activator of transcription 5A (STAT5A), mRNA.	0	-1.10539	-1.21774	-1.57167	-3.03629	-3.62031	-2.93673	-3.2236
GI_21361439-S		RAB3IL1	Homo sapiens RAB3A interacting protein (rabin3)-like 1 (RAB3IL1), mRNA.	0	-1.12571	-1.14251	-2.87515	-7.05095	-6.46443	-4.41488	-3.4715
GI_32483415-S		NEFH	Homo sapiens neurofilament, heavy polypeptide 200kDa (NEFH), mRNA.	0	-1.13991	-1.07165	-1.83875	-4.25792	-4.85757	-6.20803	-8.18412
GI_21536304-S		SOCS2	Homo sapiens suppressor of cytokine signaling 2 (SOCS2), mRNA.	0	-1.15174	-1.28316	-3.08176	-3.46258	-3.84902	-5.22178	-3.4644
GI_4507456-S		TFRC	Homo sapiens transferrin receptor (p90, CD71) (TFRC), mRNA.	0	-1.15263	-1.26911	-1.91959	-3.57847	-2.8054	-3.36363	-2.43797
GI_14150093-S		MGC13057	Homo sapiens hypothetical protein MGC13057 (MGC13057), mRNA.	0	-1.17039	-1.24253	-2.29394	-4.17048	-3.93407	-3.1744	-2.24828
GI_16950656-S		CCND2	Homo sapiens cyclin D2 (CCND2), mRNA.	0	-1.17897	-1.25366	-1.5127	-3.62265	-8.39598	-9.28267	-8.82958
GI_12545398-S		ICAM2	Homo sapiens intercellular adhesion molecule 2 (ICAM2), mRNA.	0	-1.19673	-1.28358	-2.31418	-6.01431	-4.62071	-1.92745	-1.15404
GI_21450811-S		MGC27434	Homo sapiens hypothetical protein MGC27434 (MGC27434), mRNA.	0	-1.2013	-1.13475	-1.839	-5.64759	-8.25747	-7.7726	-3.93219
GI_5803124-S		PIM2	Homo sapiens pim-2 oncogene (PIM2), mRNA.	0	-1.21478	-1.23142	-2.60815	-3.70963	-3.13455	-2.88759	-2.89551
GI_4885496-S		MYB	Homo sapiens v-myb myeloblastosis viral oncogene homolog (avian) (MYB), mRNA.	0	-1.2301	-1.51607	-4.81167	-7.38958	-5.22043	-3.68862	-5.77411
GI_6912245-S		ASE-1	Homo sapiens CD3-epsilon-associated protein; antisense to ERCC-1 (ASE-1), mRNA.	0	-1.31093	-1.35624	-2.45768	-3.55914	-4.38479	-3.96134	-4.71941
GI_5453773-S		NFE2	Homo sapiens nuclear factor (erythroid-derived 2), 45kDa (NFE2), mRNA.	0	-1.37623	-1.4822	-10.5415	-19.0768	-12.5459	-2.68815	-1.4884
GI_28872804-A		CBFA2T3	Homo sapiens core-binding factor, runt domain, alpha subunit 2; translocated to, 3 (CBFA2T3), transcript variant 2, mRNA.	0	-1.56045	-1.55104	-2.07665	-7.13899	-7.01467	-4.82578	-3.01813
GI_31317298-A		ID1	Homo sapiens inhibitor of DNA binding 1, dominant negative helix-loop-helix protein (ID1), transcript variant 1, mRNA.	0	-1.83105	-2.49435	-4.72571	-3.68024	-2.81402	-2.71143	-2.21323
